# Supplementary material for: Phylogenetic and morphological classification of Ophiocordyceps species on termites from Thailand
Source: MycoKeys. 2019 Jul 29;56:101–29. doi: 10.3897/mycokeys.56.37636 (PMC6684523; doi:10.3897/mycokeys.56.37636)
Supplement: XML Treatment for Ophiocordyceps asiatica [file mycokeys.56.37636-treatment1.xml]

<!DOCTYPE tp:taxon-treatment
  PUBLIC "-//TaxonX//DTD Taxonomic Treatment Publishing DTD v0 20100105//EN" "tax-treatment-NSO.dtd">
<tp:taxon-treatment xmlns:tp="http://www.plazi.org/taxpub"><tp:treatment-meta><kwd-group><label>Taxon classification</label><kwd><named-content xmlns:xlink="http://www.w3.org/1999/xlink" content-type="kingdom">Fungi</named-content></kwd><kwd><named-content xmlns:xlink="http://www.w3.org/1999/xlink" content-type="order">Hypocreales</named-content></kwd><kwd><named-content xmlns:xlink="http://www.w3.org/1999/xlink" content-type="family">Ophiocordycipitaceae</named-content></kwd></kwd-group><mixed-citation publication-type="journal"><person-group><name><surname>Tasanathai</surname><given-names>Kanoksri</given-names></name><name><surname>Noisripoom</surname><given-names>Wasana</given-names></name><name><surname>Chaitika</surname><given-names>Thanyarat</given-names></name><name><surname>Khonsanit</surname><given-names>Artit</given-names></name><name><surname>Hasin</surname><given-names>Sasitorn</given-names></name><name><surname>Luangsa-ard</surname><given-names>Jennifer</given-names></name></person-group><article-title>Phylogenetic and morphological classification of <italic><tp:taxon-name><tp:taxon-name-part taxon-name-part-type="genus" reg="Ophiocordyceps">Ophiocordyceps</tp:taxon-name-part></tp:taxon-name></italic> species on termites from Thailand</article-title><source>MycoKeys</source><day>29</day><month>7</month><year>2019</year><volume>56</volume><fpage>101</fpage><lpage>129</lpage><pub-id pub-id-type="doi">10.3897/mycokeys.56.37636</pub-id></mixed-citation></tp:treatment-meta><tp:nomenclature><tp:taxon-name>
            <object-id xmlns:xlink="http://www.w3.org/1999/xlink" content-type="arpha" xlink:type="simple">cace421c-40ed-5b6e-a477-576bc3a7b5d5</object-id>
            <tp:taxon-name-part taxon-name-part-type="genus" reg="Ophiocordyceps">Ophiocordyceps</tp:taxon-name-part>
            <tp:taxon-name-part taxon-name-part-type="species" reg="asiatica">asiatica</tp:taxon-name-part>
            <object-id xmlns:xlink="http://www.w3.org/1999/xlink" content-type="mycobank" xlink:type="simple">MycoBank MB 831297</object-id>
          </tp:taxon-name><tp:taxon-authority>Tasanathai, Noisripoom &amp; Luangsa-ard</tp:taxon-authority><tp:taxon-status xmlns:xlink="http://www.w3.org/1999/xlink" xlink:type="simple">sp. nov.</tp:taxon-status><xref ref-type="fig" rid="F2">Figure 2</xref></tp:nomenclature><tp:treatment-sec sec-type="Typification" id="SECID0EZNCI"><title>Typification.</title><p>THAILAND. Nakhon Ratchasima Province, Khao Yai National Park; <named-content xmlns:xlink="http://www.w3.org/1999/xlink" content-type="dwc:verbatimCoordinates" xlink:type="simple"><named-content content-type="geo-json" specific-use="{&#34;type&#34;:&#34;Point&#34;,&#34;coordinates&#34;:[108.016667,25.850000]}" id="NCID0ECOCI" xlink:type="simple">14°711'N, 101°421'E</named-content></named-content>; on termite; 21 May 2008; K. Tasanathai, S. Mongkolsamrit, B. Thongnuch, P. Srikitikulchai, R. Ridkaew, A. Khonsanit (holotype BBH 38718 dried culture; ex-type living culture, BCC 30516). GenBank: <abbrev xmlns:xlink="http://www.w3.org/1999/xlink" xlink:title="internal transcribed spacer" id="ABBRID0EHOCI" xlink:type="simple">ITS</abbrev> = <ext-link xmlns:xlink="http://www.w3.org/1999/xlink" ext-link-type="gen" xlink:href="MH754722" xlink:type="simple">MH754722</ext-link>, <abbrev xmlns:xlink="http://www.w3.org/1999/xlink" xlink:title="largest subunit" id="ABBRID0ELOCI" xlink:type="simple">LSU</abbrev> = <ext-link xmlns:xlink="http://www.w3.org/1999/xlink" ext-link-type="gen" xlink:href="MH753675" xlink:type="simple">MH753675</ext-link>, <italic><abbrev xmlns:xlink="http://www.w3.org/1999/xlink" xlink:title="elongation factor 1-α" id="ABBRID0EQOCI" xlink:type="simple">TEF</abbrev></italic> = <ext-link xmlns:xlink="http://www.w3.org/1999/xlink" ext-link-type="gen" xlink:href="MK284263" xlink:type="simple">MK284263</ext-link>, <italic><abbrev xmlns:xlink="http://www.w3.org/1999/xlink" xlink:title="largest subunits for the RNA polymerase genes 1" id="ABBRID0EVOCI" xlink:type="simple">RPB1</abbrev></italic> = <ext-link xmlns:xlink="http://www.w3.org/1999/xlink" ext-link-type="gen" xlink:href="MK214105" xlink:type="simple">MK214105</ext-link>, <italic><abbrev xmlns:xlink="http://www.w3.org/1999/xlink" xlink:title="largest subunits for the RNA polymerase genes 2" id="ABBRID0E1OCI" xlink:type="simple">RPB2</abbrev></italic> = <ext-link xmlns:xlink="http://www.w3.org/1999/xlink" ext-link-type="gen" xlink:href="MK214091" xlink:type="simple">MK214091</ext-link></p><fig id="F2" position="float" orientation="portrait"><object-id xmlns:xlink="http://www.w3.org/1999/xlink" content-type="doi" xlink:type="simple">10.3897/mycokeys.56.37636.figure2</object-id><object-id xmlns:xlink="http://www.w3.org/1999/xlink" content-type="arpha" xlink:type="simple">50775bd2-475b-5692-bc14-3da1284523f2</object-id><label>Figure 2.</label><caption><p><italic><tp:taxon-name><tp:taxon-name-part taxon-name-part-type="genus" reg="Ophiocordyceps">Ophiocordyceps</tp:taxon-name-part> <tp:taxon-name-part taxon-name-part-type="species" reg="asiatica">asiatica</tp:taxon-name-part></tp:taxon-name></italic> (BBH38718, BCC30516) <bold>A</bold> stroma of fungus emerging from termite <bold>B</bold> phialide on specimen <bold>C</bold> part of stroma showing perithecia <bold>D</bold> perithecium <bold>E</bold> asci <bold>F</bold> ascospores <bold>G</bold> colony on <abbrev xmlns:xlink="http://www.w3.org/1999/xlink" xlink:title="Potato Dextrose Agar" id="ABBRID0E6PCI" xlink:type="simple">PDA</abbrev> at 20 d obverse and reverse <bold>H, I</bold> phialides with conidia on <abbrev xmlns:xlink="http://www.w3.org/1999/xlink" xlink:title="Potato Dextrose Agar" id="ABBRID0EFQCI" xlink:type="simple">PDA</abbrev><bold>J, K</bold> conidium <bold>L</bold> colony on <abbrev xmlns:xlink="http://www.w3.org/1999/xlink" xlink:title="Potato Sucrose Agar" id="ABBRID0ENQCI" xlink:type="simple">PSA</abbrev> at 20 d obverse and reverse <bold>M, N</bold> phialides with conidia on <abbrev xmlns:xlink="http://www.w3.org/1999/xlink" xlink:title="Potato Sucrose Agar" id="ABBRID0ETQCI" xlink:type="simple">PSA</abbrev><bold>O</bold> conidium <bold>P</bold> colony on <abbrev xmlns:xlink="http://www.w3.org/1999/xlink" xlink:title="Sabouraud Dextrose Yeast Agar" id="ABBRID0E2QCI" xlink:type="simple">SDYA</abbrev>/4 at 20 d obverse and reverse <bold>Q, R</bold> phialides with conidia <bold>S</bold> conidia <bold>T–X</bold> scanning electron micrographs of phialides with conidia on <abbrev xmlns:xlink="http://www.w3.org/1999/xlink" xlink:title="Potato Dextrose Agar" id="ABBRID0EFRCI" xlink:type="simple">PDA</abbrev>. Scale bars: 10 mm (<bold>A, G, L, P</bold>); 5 μm (<bold>B</bold>); 1 mm (<bold>C</bold>); 8 μm (<bold>D</bold>); 15 μm (<bold>E</bold>); 10 μm (<bold>F, I</bold>); 3 μm (<bold>H, J, K, M, N, S, T, V</bold>); 2 μm (<bold>O, Q, R, U, W, X</bold>).</p></caption><graphic xmlns:xlink="http://www.w3.org/1999/xlink" xlink:href="mycokeys-56-101-g002.jpg" position="float" orientation="portrait" xlink:type="simple" id="oo_321644.jpg"><uri content-type="original_file" xlink:type="simple">https://binary.pensoft.net/fig/321644</uri></graphic></fig></tp:treatment-sec><tp:treatment-sec sec-type="etymology" id="SECID0E5RCI"><title>Etymology.</title><p>‘<italic><tp:taxon-name><tp:taxon-name-part taxon-name-part-type="genus" reg="Ophiocordyceps"/><tp:taxon-name-part taxon-name-part-type="species" reg="asiatica">asiatica</tp:taxon-name-part></tp:taxon-name></italic>’ referring to Asia.</p></tp:treatment-sec><tp:treatment-sec sec-type="description" id="SECID0EOSCI"><title>Description.</title><p>Stroma solitary, simple, filiform, up to 15 cm long, 1 mm wide, orange-brown (oac48-50), ca. 10 cm emerging above leaf litter, 5 cm buried in the soil. Asexual state (<italic><tp:taxon-name><tp:taxon-name-part taxon-name-part-type="genus" reg="Hirsutella">Hirsutella</tp:taxon-name-part></tp:taxon-name></italic>) produced at the terminal part of the stroma, ca. 2 cm long, light brown to grey. <italic>Perithecia</italic> superficial covering middle part of stroma, globose to subglobose, (240–)261.5–302(–320) × (180–)205–240.5(–260) µm. <italic>Asci</italic> 8-spored, filiform, (92.5–)104–143.5(–175) × 5–6.5 µm with cap, 2 × 2 µm. <italic>Ascospores</italic> whole, filiform, (80–)100–122.5(–132.5) × 1–2 µm, with septate. Asexual state <italic><tp:taxon-name><tp:taxon-name-part taxon-name-part-type="genus" reg="Hirsutella">Hirsutella</tp:taxon-name-part></tp:taxon-name></italic>, phialides arising singly or laterally from the hyphae along the terminal part of the stroma, (9–)9.5–13(–15) × (3–)3.5–4.8(–5) µm, <italic>conidia</italic> hyaline, fusiform, 4–5×2–3 µm.</p></tp:treatment-sec><tp:treatment-sec sec-type="description" id="SECID0EKTCI"><title>Culture characteristics.</title><p>Colonies on <abbrev xmlns:xlink="http://www.w3.org/1999/xlink" xlink:title="Potato Dextrose Agar" id="ABBRID0EQTCI" xlink:type="simple">PDA</abbrev>, attaining a diam. of 27 mm after 20 d at 25 °C, mycelium sparse to abundant, grey in the middle to pale brown. <italic>Conidiogenous cells</italic> developing directly on the aerial mycelium, swollen towards the base, hyaline, smooth, tapering gradually towards the apex, which often forms a thin warty neck (1 µm), monophialidic or rarely polyphialidic 15–18.5(–20) × 2–3 µm µm. <italic>Conidia</italic> aseptate, hyaline, smooth, arising from phialides at the apex of each neck, fusiform, (7–)7.6–9 × 2–3 µm, with a mucous sheath.</p><p>Colonies on <abbrev xmlns:xlink="http://www.w3.org/1999/xlink" xlink:title="Potato Sucrose Agar" id="ABBRID0E1TCI" xlink:type="simple">PSA</abbrev>, attaining a diam. of 25 mm after 20 d at 25 °C, <italic>Conidiogenous cells</italic> swollen towards the base, hyaline, smooth, tapering gradually towards the apex, which often forms a thin neck, monophialidic, (15–)17–21(–23) × 3–4 µm. <italic>Conidia</italic> aseptate, hyaline, smooth, arising from phialides at the apex of each neck, fusiform, (6–)6.5–8.5(–10) × 2–3 µm, with a mucous sheath.</p><p>Colonies on <abbrev xmlns:xlink="http://www.w3.org/1999/xlink" xlink:title="Sabouraud Dextrose Yeast Agar" id="ABBRID0EEUCI" xlink:type="simple">SDYA</abbrev>/4, slow-growing, attaining a diam. of 30 mm after 20 d at 25 °C. <italic>Conidiogenous cells</italic> swollen towards the base, hyaline, smooth, tapering gradually towards the apex, which often forms a thin neck, monophialidic or polyphialidic, (10–)12–15(–17) × (2–)2.5–3 µm. <italic>Conidia</italic> aseptate, hyaline, smooth, arising from phialides at the apex of each neck, fusiform, (7–)8.5–11.5(–13) × 2–3 µm, with a mucous sheath.</p></tp:treatment-sec><tp:treatment-sec sec-type="distribution" id="SECID0EMUCI"><title>Distribution.</title><p>Thailand, only known from Khao Yai National Park.</p></tp:treatment-sec><tp:treatment-sec sec-type="ecology" id="SECID0ERUCI"><title>Ecology.</title><p>Parasitic on a pair of termites from a reproductive caste (Order <tp:taxon-name><tp:taxon-name-part taxon-name-part-type="order">Isoptera</tp:taxon-name-part></tp:taxon-name>: Family <tp:taxon-name><tp:taxon-name-part taxon-name-part-type="family">Termitidae</tp:taxon-name-part></tp:taxon-name>, Subfamily <tp:taxon-name><tp:taxon-name-part taxon-name-part-type="subfamily">Macrotermitinae</tp:taxon-name-part></tp:taxon-name>) and these specimens were buried in the soil. The fungus emerged from the segment between the prothorax and mesothorax of one of the termite pairs.</p></tp:treatment-sec><tp:treatment-sec sec-type="material" id="SECID0EGVCI"><title>Additional specimens examined.</title><p>THAILAND. Saraburi Province, Khao Yai National Park; <named-content xmlns:xlink="http://www.w3.org/1999/xlink" content-type="dwc:verbatimCoordinates" xlink:type="simple"><named-content content-type="geo-json" specific-use="{&#34;type&#34;:&#34;Point&#34;,&#34;coordinates&#34;:[116.633333,23.766667]}" id="NCID0EPVCI" xlink:type="simple">14°586'N, 100°998'E</named-content></named-content>; on termite; 4 June 2017; S. Mongkolsamrit, U. Pinruan, P. Srikitikulchai, R. Promharn, S. Sommai (BBH45363, BBC86435).</p></tp:treatment-sec><tp:treatment-sec sec-type="notes" id="SECID0EUVCI"><title>Notes.</title><p>Four species, <italic><tp:taxon-name><tp:taxon-name-part taxon-name-part-type="genus" reg="Ophiocordyceps">O.</tp:taxon-name-part> <tp:taxon-name-part taxon-name-part-type="species" reg="asiatica">asiatica</tp:taxon-name-part></tp:taxon-name></italic>, <italic><tp:taxon-name><tp:taxon-name-part taxon-name-part-type="genus" reg="Ophiocordyceps">O.</tp:taxon-name-part> <tp:taxon-name-part taxon-name-part-type="species" reg="communis">communis</tp:taxon-name-part></tp:taxon-name></italic>, <italic><tp:taxon-name><tp:taxon-name-part taxon-name-part-type="genus" reg="Ophiocordyceps">O.</tp:taxon-name-part> <tp:taxon-name-part taxon-name-part-type="species" reg="pseudocommunis">pseudocommunis</tp:taxon-name-part></tp:taxon-name></italic> and <italic><tp:taxon-name><tp:taxon-name-part taxon-name-part-type="genus" reg="Ophiocordyceps">O.</tp:taxon-name-part> <tp:taxon-name-part taxon-name-part-type="species" reg="pseudorhizoidea">pseudorhizoidea</tp:taxon-name-part></tp:taxon-name></italic> look morphologically similar in having superficial perithecia and long wiry, pliant stroma emerging from the ground. In <italic><tp:taxon-name><tp:taxon-name-part taxon-name-part-type="genus" reg="Ophiocordyceps">O.</tp:taxon-name-part> <tp:taxon-name-part taxon-name-part-type="species" reg="asiatica">asiatica</tp:taxon-name-part></tp:taxon-name></italic> and <italic><tp:taxon-name><tp:taxon-name-part taxon-name-part-type="genus" reg="Ophiocordyceps">O.</tp:taxon-name-part> <tp:taxon-name-part taxon-name-part-type="species" reg="communis">communis</tp:taxon-name-part></tp:taxon-name></italic>, the stroma is dark brown, while in <italic><tp:taxon-name><tp:taxon-name-part taxon-name-part-type="genus" reg="Ophiocordyceps">O.</tp:taxon-name-part> <tp:taxon-name-part taxon-name-part-type="species" reg="pseudocommunis">pseudocommunis</tp:taxon-name-part></tp:taxon-name></italic> and <italic><tp:taxon-name><tp:taxon-name-part taxon-name-part-type="genus" reg="Ophiocordyceps">O.</tp:taxon-name-part> <tp:taxon-name-part taxon-name-part-type="species" reg="pseudorhizoidea">pseudorhizoidea</tp:taxon-name-part></tp:taxon-name></italic> it is cream to light brown. The perithecia in <italic><tp:taxon-name><tp:taxon-name-part taxon-name-part-type="genus" reg="Ophiocordyceps">O.</tp:taxon-name-part> <tp:taxon-name-part taxon-name-part-type="species" reg="communis">communis</tp:taxon-name-part></tp:taxon-name></italic>, <italic><tp:taxon-name><tp:taxon-name-part taxon-name-part-type="genus" reg="Ophiocordyceps">O.</tp:taxon-name-part> <tp:taxon-name-part taxon-name-part-type="species" reg="pseudocommunis">pseudocommunis</tp:taxon-name-part></tp:taxon-name></italic> and <italic><tp:taxon-name><tp:taxon-name-part taxon-name-part-type="genus" reg="Ophiocordyceps">O.</tp:taxon-name-part> <tp:taxon-name-part taxon-name-part-type="species" reg="pseudorhizoidea">pseudorhizoidea</tp:taxon-name-part></tp:taxon-name></italic> are larger than <italic><tp:taxon-name><tp:taxon-name-part taxon-name-part-type="genus" reg="Ophiocordyceps">O.</tp:taxon-name-part> <tp:taxon-name-part taxon-name-part-type="species" reg="asiatica">asiatica</tp:taxon-name-part></tp:taxon-name></italic>, but its ascospores are larger than in <italic><tp:taxon-name><tp:taxon-name-part taxon-name-part-type="genus" reg="Ophiocordyceps">O.</tp:taxon-name-part> <tp:taxon-name-part taxon-name-part-type="species" reg="pseudorhizoidea">pseudorhizoidea</tp:taxon-name-part></tp:taxon-name></italic>.</p></tp:treatment-sec></tp:taxon-treatment>
