# Supplementary material for: Phylogenetic and morphological classification of Ophiocordyceps species on termites from Thailand
Source: MycoKeys. 2019 Jul 29;56:101–29. doi: 10.3897/mycokeys.56.37636 (PMC6684523; doi:10.3897/mycokeys.56.37636)
Supplement: XML Treatment for Ophiocordyceps brunneirubra [file mycokeys.56.37636-treatment2.xml]

<!DOCTYPE tp:taxon-treatment
  PUBLIC "-//TaxonX//DTD Taxonomic Treatment Publishing DTD v0 20100105//EN" "tax-treatment-NSO.dtd">
<tp:taxon-treatment xmlns:tp="http://www.plazi.org/taxpub"><tp:treatment-meta><kwd-group><label>Taxon classification</label><kwd><named-content xmlns:xlink="http://www.w3.org/1999/xlink" content-type="kingdom">Fungi</named-content></kwd><kwd><named-content xmlns:xlink="http://www.w3.org/1999/xlink" content-type="order">Hypocreales</named-content></kwd><kwd><named-content xmlns:xlink="http://www.w3.org/1999/xlink" content-type="family">Ophiocordycipitaceae</named-content></kwd></kwd-group><mixed-citation publication-type="journal"><person-group><name><surname>Tasanathai</surname><given-names>Kanoksri</given-names></name><name><surname>Noisripoom</surname><given-names>Wasana</given-names></name><name><surname>Chaitika</surname><given-names>Thanyarat</given-names></name><name><surname>Khonsanit</surname><given-names>Artit</given-names></name><name><surname>Hasin</surname><given-names>Sasitorn</given-names></name><name><surname>Luangsa-ard</surname><given-names>Jennifer</given-names></name></person-group><article-title>Phylogenetic and morphological classification of <italic><tp:taxon-name><tp:taxon-name-part taxon-name-part-type="genus" reg="Ophiocordyceps">Ophiocordyceps</tp:taxon-name-part></tp:taxon-name></italic> species on termites from Thailand</article-title><source>MycoKeys</source><day>29</day><month>7</month><year>2019</year><volume>56</volume><fpage>101</fpage><lpage>129</lpage><pub-id pub-id-type="doi">10.3897/mycokeys.56.37636</pub-id></mixed-citation></tp:treatment-meta><tp:nomenclature><tp:taxon-name>
            <object-id xmlns:xlink="http://www.w3.org/1999/xlink" content-type="arpha" xlink:type="simple">ff07f067-1471-5e04-b5ba-6c78df2e12c0</object-id>
            <tp:taxon-name-part taxon-name-part-type="genus" reg="Ophiocordyceps">Ophiocordyceps</tp:taxon-name-part>
            <tp:taxon-name-part taxon-name-part-type="species" reg="brunneirubra">brunneirubra</tp:taxon-name-part>
            <object-id xmlns:xlink="http://www.w3.org/1999/xlink" content-type="mycobank" xlink:type="simple">MycoBank MB 831289</object-id>
          </tp:taxon-name><tp:taxon-authority>Tasanathai, Noisripoom, Luangsa-ard &amp; Hywel Jones</tp:taxon-authority><tp:taxon-status xmlns:xlink="http://www.w3.org/1999/xlink" xlink:type="simple">sp. nov.</tp:taxon-status><xref ref-type="fig" rid="F3">Figure 3</xref></tp:nomenclature><tp:treatment-sec sec-type="Typification" id="SECID0EW2CI"><title>Typification.</title><p>THAILAND. Uthai Thani Province, Huai Kha Khaeng Wildlife Sanctuary; <named-content xmlns:xlink="http://www.w3.org/1999/xlink" content-type="dwc:verbatimCoordinates" xlink:type="simple"><named-content content-type="geo-json" specific-use="{&#34;type&#34;:&#34;Point&#34;,&#34;coordinates&#34;:[104.500000,25.083333]}" id="NCID0E62CI" xlink:type="simple">15°605'N, 99°330'E</named-content></named-content>; on termite; 28 August 2003; N.L. Hywel-Jones (holotype BBH 9008 dried culture; ex-type living culture: BCC14478). GenBank: <abbrev xmlns:xlink="http://www.w3.org/1999/xlink" xlink:title="internal transcribed spacer" id="ABBRID0EE3CI" xlink:type="simple">ITS</abbrev> = <ext-link xmlns:xlink="http://www.w3.org/1999/xlink" ext-link-type="gen" xlink:href="MH754734" xlink:type="simple">MH754734</ext-link>, <abbrev xmlns:xlink="http://www.w3.org/1999/xlink" xlink:title="largest subunit" id="ABBRID0EI3CI" xlink:type="simple">LSU</abbrev> = <ext-link xmlns:xlink="http://www.w3.org/1999/xlink" ext-link-type="gen" xlink:href="MH753688" xlink:type="simple">MH753688</ext-link>, <italic><abbrev xmlns:xlink="http://www.w3.org/1999/xlink" xlink:title="elongation factor 1-α" id="ABBRID0EN3CI" xlink:type="simple">TEF</abbrev></italic> = <ext-link xmlns:xlink="http://www.w3.org/1999/xlink" ext-link-type="gen" xlink:href="GU797122" xlink:type="simple">GU797122</ext-link>, <italic><abbrev xmlns:xlink="http://www.w3.org/1999/xlink" xlink:title="largest subunits for the RNA polymerase genes 1" id="ABBRID0ES3CI" xlink:type="simple">RPB1</abbrev></italic> = <ext-link xmlns:xlink="http://www.w3.org/1999/xlink" ext-link-type="gen" xlink:href="MK751466" xlink:type="simple">MK751466</ext-link>, <italic><abbrev xmlns:xlink="http://www.w3.org/1999/xlink" xlink:title="largest subunits for the RNA polymerase genes 2" id="ABBRID0EX3CI" xlink:type="simple">RPB2</abbrev></italic> = <ext-link xmlns:xlink="http://www.w3.org/1999/xlink" ext-link-type="gen" xlink:href="MK214102" xlink:type="simple">MK214102</ext-link></p><fig id="F3" position="float" orientation="portrait"><object-id xmlns:xlink="http://www.w3.org/1999/xlink" content-type="doi" xlink:type="simple">10.3897/mycokeys.56.37636.figure3</object-id><object-id xmlns:xlink="http://www.w3.org/1999/xlink" content-type="arpha" xlink:type="simple">1b84fd0b-7574-5949-8d27-55661eefe865</object-id><label>Figure 3.</label><caption><p><italic><tp:taxon-name><tp:taxon-name-part taxon-name-part-type="genus" reg="Ophiocordyceps">Ophiocordyceps</tp:taxon-name-part> <tp:taxon-name-part taxon-name-part-type="species" reg="brunneirubra">brunneirubra</tp:taxon-name-part></tp:taxon-name></italic> (BBH 9008, BCC14478) <bold>A, B</bold> fungus on termite <bold>C</bold> part of stroma showing perithecia <bold>D</bold> immersed perithecia <bold>E</bold> asci <bold>F</bold> ascospore <bold>G, H</bold> colony on <abbrev xmlns:xlink="http://www.w3.org/1999/xlink" xlink:title="Potato Dextrose Agar" id="ABBRID0E14CI" xlink:type="simple">PDA</abbrev> at 20 d (<bold>G</bold>) colony obverse (<bold>H</bold>) colony reverse <bold>I, J, K</bold> phialides with conidia on <abbrev xmlns:xlink="http://www.w3.org/1999/xlink" xlink:title="Potato Dextrose Agar" id="ABBRID0EE5CI" xlink:type="simple">PDA</abbrev><bold>L, M</bold> conidia on <abbrev xmlns:xlink="http://www.w3.org/1999/xlink" xlink:title="Potato Dextrose Agar" id="ABBRID0EK5CI" xlink:type="simple">PDA</abbrev><bold>N, P, O</bold> sclerotia formed in culture <bold>Q, R, S</bold> scanning electron micrographs of phialides with conidia <bold>T, U</bold> colony on <abbrev xmlns:xlink="http://www.w3.org/1999/xlink" xlink:title="Potato Sucrose Agar" id="ABBRID0EU5CI" xlink:type="simple">PSA</abbrev> at 20 d (<bold>T</bold>) colony obverse (<bold>U</bold>) colony reverse <bold>V, W, X</bold> phialides with conidia on <abbrev xmlns:xlink="http://www.w3.org/1999/xlink" xlink:title="Potato Sucrose Agar" id="ABBRID0E55CI" xlink:type="simple">PSA</abbrev><bold>Y</bold> conidia on <abbrev xmlns:xlink="http://www.w3.org/1999/xlink" xlink:title="Potato Sucrose Agar" id="ABBRID0EE6CI" xlink:type="simple">PSA</abbrev>. Scale bars: 25 mm (<bold>A</bold>); 15 mm (<bold>B, G, H, T, U</bold>); 1 mm (<bold>C</bold>); 130 μm (<bold>D</bold>); 10 μm (<bold>I, Q, W</bold>); 15 μm (<bold>J</bold>); 3 μm (<bold>K, R</bold>); 5 μm (<bold>L</bold>); 4 μm (<bold>M, S, Y</bold>); 6 μm (<bold>V</bold>); 7 μm (<bold>X</bold>).</p></caption><graphic xmlns:xlink="http://www.w3.org/1999/xlink" xlink:href="mycokeys-56-101-g003.jpg" position="float" orientation="portrait" xlink:type="simple" id="oo_321645.jpg"><uri content-type="original_file" xlink:type="simple">https://binary.pensoft.net/fig/321645</uri></graphic></fig></tp:treatment-sec><tp:treatment-sec sec-type="etymology" id="SECID0EDADI"><title>Etymology.</title><p>‘<italic><tp:taxon-name><tp:taxon-name-part taxon-name-part-type="genus" reg="Ophiocordyceps"/><tp:taxon-name-part taxon-name-part-type="species" reg="brunneirubra">brunneirubra</tp:taxon-name-part></tp:taxon-name></italic>’ referring to the reddish-brown appearance of the fertile head.</p></tp:treatment-sec><tp:treatment-sec sec-type="description" id="SECID0ETADI"><title>Description.</title><p>Stroma solitary, simple or branched, narrowly clavate, slender and wiry, up to 9.5 cm long, 0.5 mm wide. Fertile head cylindric, orange brown (oac642) to red brown (oac635), up to 8 mm long, 1 mm wide. <italic>Perithecia</italic> immersed, ovoid, ordinal in arrangement, (300–)334.5–400(–403) × (130–)138.5–178(–200) µm. <italic>Asci</italic> 8-spored, cylindrical, (155–)176–214.5(–225) × 4.5–7(–8) µm. <italic>Ascospores</italic> whole, filiform, 156.5–197.5 × 2–3 µm, with septa.</p></tp:treatment-sec><tp:treatment-sec sec-type="description" id="SECID0E6ADI"><title>Culture characteristics.</title><p>Colonies on <abbrev xmlns:xlink="http://www.w3.org/1999/xlink" xlink:title="Potato Dextrose Agar" id="ABBRID0EFBDI" xlink:type="simple">PDA</abbrev>, attaining a diam. of 25 mm within 20 d at 25 °C, orange (oac651) to orange brown (oac639). <italic>Conidiogenous cells</italic> monophialidic, arising from hyphae laterally or terminally, hyaline, tapering gradually or abruptly into a long slender neck, (32–)35.5–43.5(–50) µm long, (2–)2.5–3µm wide at the base, 1–1.5 µm wide at tip with warty surface. <italic>Conidia</italic> hyaline, one-celled, with a distinct gold cap covering the tip of the conidia, fusiform, (12–)13.5–15.5(–17) × 2–3 (–4) µm. Sclerotia formed in culture after 1 month, dark brown (oac635).</p><p>Colonies on <abbrev xmlns:xlink="http://www.w3.org/1999/xlink" xlink:title="Potato Sucrose Agar" id="ABBRID0EPBDI" xlink:type="simple">PSA</abbrev>, attaining a diam. of 25 mm within 20 d at 25 °C, orange brown (oac716) to brown (oac721), reverse orange brown (oac721). <italic>Conidiogenous cells</italic> monophialidic, arising from hyphae laterally or terminally, hyaline, tapering gradually or abruptly into a long slender neck, (30–)32.5–39.5(–41) µm long, (2–)2.5–3.5(–4) µm wide at the base, 1–1.5 µm wide at tip with warty surface. <italic>Conidia</italic> hyaline, one-celled, arising from phialides, with a distinct gold cap covering the tip of the conidia, fusiform, (13–)14–16(–17) × 2–3 µm.</p><p>Colonies on <abbrev xmlns:xlink="http://www.w3.org/1999/xlink" xlink:title="Sabouraud Dextrose Yeast Agar" id="ABBRID0EZBDI" xlink:type="simple">SDYA</abbrev>/4, attaining a diam. of 25 mm within 20 d at 25 °C, dark brown (oac733), reverse orange brown (oac728). <italic>Conidiogenous cells</italic> monophialidic, arising from hyphae laterally or terminally, hyaline, tapering gradually or abruptly into a long slender neck, 25–40 µm long, 2–4 µm wide at the base, 1 µm wide at tip with warty surface. <italic>Conidia</italic> hyaline, one-celled, arising from phialides, with a distinct gold cap covering the tip of the conidia, fusiform, 12–15 × 2–3 µm.</p></tp:treatment-sec><tp:treatment-sec sec-type="distribution" id="SECID0EBCDI"><title>Distribution.</title><p>Thailand, only known from Huai Kha Kaeng Wildlife Sanctuary.</p></tp:treatment-sec><tp:treatment-sec sec-type="ecology" id="SECID0EGCDI"><title>Ecology.</title><p>Parasitic on a subterranean termite (Order <tp:taxon-name><tp:taxon-name-part taxon-name-part-type="order">Isoptera</tp:taxon-name-part></tp:taxon-name>: Family <tp:taxon-name><tp:taxon-name-part taxon-name-part-type="family">Termitidae</tp:taxon-name-part></tp:taxon-name>, Subfamily <tp:taxon-name><tp:taxon-name-part taxon-name-part-type="subfamily">Macrotermitinae</tp:taxon-name-part></tp:taxon-name>), collected from the soil. These termites belong to the reproductive caste (king or queen alates). The fungus emerged from between head and thoraxes of termite alates.</p></tp:treatment-sec><tp:treatment-sec sec-type="material" id="SECID0E2CDI"><title>Additional specimens examined.</title><p>THAILAND. Uthai Thani Province, Huai Kha Khaeng Wildlife Sanctuary; at <named-content xmlns:xlink="http://www.w3.org/1999/xlink" content-type="dwc:verbatimCoordinates" xlink:type="simple"><named-content content-type="geo-json" specific-use="{&#34;type&#34;:&#34;Point&#34;,&#34;coordinates&#34;:[104.500000,25.083333]}" id="NCID0EEDDI" xlink:type="simple">15°605'N, 99°330'E</named-content></named-content>; on termites; 28 Aug 2003; N.L. Hywel-Jones (BBH9009, BCC14477), (BBH9005, BCC14384).</p></tp:treatment-sec><tp:treatment-sec sec-type="notes" id="SECID0EJDDI"><title>Notes.</title><p>This species differs from other species on termites collected in Thailand in being singly infected by fungus instead of termite pairs and having immersed perithecia and red brown fertile terminal stroma. The species is not commonly found since it could easily be mistaken as a plant material sprouting from the ground. It is reminiscent of <italic><tp:taxon-name><tp:taxon-name-part taxon-name-part-type="genus" reg="Ophiocordyceps">O.</tp:taxon-name-part> <tp:taxon-name-part taxon-name-part-type="species" reg="brunneipunctata">brunneipunctata</tp:taxon-name-part></tp:taxon-name></italic> but only on a different host. The shape of the conidia, like a banana with a hat or a cap, has never been seen in any kind of fungal spore morphology before.</p></tp:treatment-sec></tp:taxon-treatment>
