# Supplementary material for: Phylogenetic and morphological classification of Ophiocordyceps species on termites from Thailand
Source: MycoKeys. 2019 Jul 29;56:101–29. doi: 10.3897/mycokeys.56.37636 (PMC6684523; doi:10.3897/mycokeys.56.37636)
Supplement: XML Treatment for Ophiocordyceps khokpasiensis [file mycokeys.56.37636-treatment3.xml]

<!DOCTYPE tp:taxon-treatment
  PUBLIC "-//TaxonX//DTD Taxonomic Treatment Publishing DTD v0 20100105//EN" "tax-treatment-NSO.dtd">
<tp:taxon-treatment xmlns:tp="http://www.plazi.org/taxpub"><tp:treatment-meta><kwd-group><label>Taxon classification</label><kwd><named-content xmlns:xlink="http://www.w3.org/1999/xlink" content-type="kingdom">Fungi</named-content></kwd><kwd><named-content xmlns:xlink="http://www.w3.org/1999/xlink" content-type="order">Hypocreales</named-content></kwd><kwd><named-content xmlns:xlink="http://www.w3.org/1999/xlink" content-type="family">Ophiocordycipitaceae</named-content></kwd></kwd-group><mixed-citation publication-type="journal"><person-group><name><surname>Tasanathai</surname><given-names>Kanoksri</given-names></name><name><surname>Noisripoom</surname><given-names>Wasana</given-names></name><name><surname>Chaitika</surname><given-names>Thanyarat</given-names></name><name><surname>Khonsanit</surname><given-names>Artit</given-names></name><name><surname>Hasin</surname><given-names>Sasitorn</given-names></name><name><surname>Luangsa-ard</surname><given-names>Jennifer</given-names></name></person-group><article-title>Phylogenetic and morphological classification of <italic><tp:taxon-name><tp:taxon-name-part taxon-name-part-type="genus" reg="Ophiocordyceps">Ophiocordyceps</tp:taxon-name-part></tp:taxon-name></italic> species on termites from Thailand</article-title><source>MycoKeys</source><day>29</day><month>7</month><year>2019</year><volume>56</volume><fpage>101</fpage><lpage>129</lpage><pub-id pub-id-type="doi">10.3897/mycokeys.56.37636</pub-id></mixed-citation></tp:treatment-meta><tp:nomenclature><tp:taxon-name>
            <object-id xmlns:xlink="http://www.w3.org/1999/xlink" content-type="arpha" xlink:type="simple">6da3ae70-6561-5eea-92fe-23fab9f162a5</object-id>
            <tp:taxon-name-part taxon-name-part-type="genus" reg="Ophiocordyceps">Ophiocordyceps</tp:taxon-name-part>
            <tp:taxon-name-part taxon-name-part-type="species" reg="khokpasiensis">khokpasiensis</tp:taxon-name-part>
            <object-id xmlns:xlink="http://www.w3.org/1999/xlink" content-type="mycobank" xlink:type="simple">MycoBank MB 831290</object-id>
          </tp:taxon-name><tp:taxon-authority>Tasanathai, Noisripoom &amp; Luangsa-ard</tp:taxon-authority><tp:taxon-status xmlns:xlink="http://www.w3.org/1999/xlink" xlink:type="simple">sp. nov.</tp:taxon-status><xref ref-type="fig" rid="F4">Figure 4</xref></tp:nomenclature><tp:treatment-sec sec-type="Typification" id="SECID0EHFDI"><title>Typification.</title><p>THAILAND. Kalasin Province, Phu Si Than Wildlife Sanctuary, Khok Pa Si Community Forest; <named-content xmlns:xlink="http://www.w3.org/1999/xlink" content-type="dwc:verbatimCoordinates" xlink:type="simple"><named-content content-type="geo-json" specific-use="{&#34;type&#34;:&#34;Point&#34;,&#34;coordinates&#34;:[105.716667,25.366667]}" id="NCID0EQFDI" xlink:type="simple">16°562'N, 104°103'E</named-content></named-content>; on termite; 14 June 2011; K. Tasanathai, P. Srikitikulchai, A. Khonsanit, K. Sansatchanon, W. Noisripoom (holotype BBH32173 dried culture; ex-type living culture: BCC48071). GenBank: <abbrev xmlns:xlink="http://www.w3.org/1999/xlink" xlink:title="internal transcribed spacer" id="ABBRID0EVFDI" xlink:type="simple">ITS</abbrev> = <ext-link xmlns:xlink="http://www.w3.org/1999/xlink" ext-link-type="gen" xlink:href="MH754728" xlink:type="simple">MH754728</ext-link>, <abbrev xmlns:xlink="http://www.w3.org/1999/xlink" xlink:title="largest subunit" id="ABBRID0EZFDI" xlink:type="simple">LSU</abbrev> = <ext-link xmlns:xlink="http://www.w3.org/1999/xlink" ext-link-type="gen" xlink:href="MH753682" xlink:type="simple">MH753682</ext-link>, <italic><abbrev xmlns:xlink="http://www.w3.org/1999/xlink" xlink:title="elongation factor 1-α" id="ABBRID0E5FDI" xlink:type="simple">TEF</abbrev></italic> = <ext-link xmlns:xlink="http://www.w3.org/1999/xlink" ext-link-type="gen" xlink:href="MK284269" xlink:type="simple">MK284269</ext-link>, <italic><abbrev xmlns:xlink="http://www.w3.org/1999/xlink" xlink:title="largest subunits for the RNA polymerase genes 1" id="ABBRID0EDGDI" xlink:type="simple">RPB1</abbrev></italic> = <ext-link xmlns:xlink="http://www.w3.org/1999/xlink" ext-link-type="gen" xlink:href="MK214112" xlink:type="simple">MK214112</ext-link></p><fig id="F4" position="float" orientation="portrait"><object-id xmlns:xlink="http://www.w3.org/1999/xlink" content-type="doi" xlink:type="simple">10.3897/mycokeys.56.37636.figure4</object-id><object-id xmlns:xlink="http://www.w3.org/1999/xlink" content-type="arpha" xlink:type="simple">7dfed974-282e-56b3-b796-552cc791b478</object-id><label>Figure 4.</label><caption><p><italic><tp:taxon-name><tp:taxon-name-part taxon-name-part-type="genus" reg="Ophiocordyceps">Ophiocordyceps</tp:taxon-name-part> <tp:taxon-name-part taxon-name-part-type="species" reg="khokpasiensis">khokpasiensis</tp:taxon-name-part></tp:taxon-name></italic> (BBH32173, BCC48071) <bold>A</bold> fungus on termite <bold>B</bold> part of stroma showing perithecia <bold>C</bold> pseudo-immersed perithecia <bold>D</bold> asci <bold>E</bold> ascospore <bold>F</bold> phialides with conidia from synnema <bold>G</bold> conidia from synnema <bold>H</bold> colony on <abbrev xmlns:xlink="http://www.w3.org/1999/xlink" xlink:title="Potato Dextrose Agar" id="ABBRID0EKHDI" xlink:type="simple">PDA</abbrev> at 20 d colony obverse and reverse <bold>I, J</bold> phialides with conidia on <abbrev xmlns:xlink="http://www.w3.org/1999/xlink" xlink:title="Potato Dextrose Agar" id="ABBRID0EQHDI" xlink:type="simple">PDA</abbrev><bold>K, L</bold> conidium <bold>M, N, O</bold> scanning electron micrographs of phialides with conidia on <abbrev xmlns:xlink="http://www.w3.org/1999/xlink" xlink:title="Potato Dextrose Agar" id="ABBRID0EYHDI" xlink:type="simple">PDA</abbrev><bold>P</bold> colony on <abbrev xmlns:xlink="http://www.w3.org/1999/xlink" xlink:title="Potato Sucrose Agar" id="ABBRID0E5HDI" xlink:type="simple">PSA</abbrev> at 20 d obverse and reverse <bold>Q, R, S</bold> phialides with conidia on <abbrev xmlns:xlink="http://www.w3.org/1999/xlink" xlink:title="Potato Dextrose Agar" id="ABBRID0EEIDI" xlink:type="simple">PDA</abbrev><bold>T, U</bold> conidium <bold>V</bold> colony on <abbrev xmlns:xlink="http://www.w3.org/1999/xlink" xlink:title="Sabouraud Dextrose Yeast Agar" id="ABBRID0EMIDI" xlink:type="simple">SDYA</abbrev>/4 at 20 d obverse and reverse <bold>W, X, Y</bold> phialides with conidia <bold>Z</bold> conidium. Scale bars: 2.5 cm (<bold>A</bold>); 1 mm (<bold>B</bold>); 100 µm (<bold>C</bold>); 5 µm (<bold>D, G, I, J, K, L</bold>); 20 µm (<bold>E</bold>); 6 µm (<bold>F</bold>); 7 mm (<bold>H, P, V</bold>); 3 µm (<bold>M, N, O, Q, R, S, T, U</bold>); 4 µm (<bold>W, X, Y</bold>); 2 µm (<bold>Z</bold>).</p></caption><graphic xmlns:xlink="http://www.w3.org/1999/xlink" xlink:href="mycokeys-56-101-g004.jpg" position="float" orientation="portrait" xlink:type="simple" id="oo_321646.jpg"><uri content-type="original_file" xlink:type="simple">https://binary.pensoft.net/fig/321646</uri></graphic></fig></tp:treatment-sec><tp:treatment-sec sec-type="etymology" id="SECID0ENJDI"><title>Etymology.</title><p>‘<italic><tp:taxon-name><tp:taxon-name-part taxon-name-part-type="genus" reg="Ophiocordyceps"/><tp:taxon-name-part taxon-name-part-type="species" reg="khokpasiensis">khokpasiensis</tp:taxon-name-part></tp:taxon-name></italic>’ referring to Khok Pa Si community forest, site of collection of type species.</p></tp:treatment-sec><tp:treatment-sec sec-type="description" id="SECID0E4JDI"><title>Description.</title><p>Stroma solitary, simple, cylindrical, 16 cm long, 1 mm wide, brown (oac48-50), ca. 5.5 cm emerging above the leaf litter, ca. 10.5 cm buried in the soil. Asexual state (<italic><tp:taxon-name><tp:taxon-name-part taxon-name-part-type="genus" reg="Hirsutella">Hirsutella</tp:taxon-name-part></tp:taxon-name></italic>) produced ca. 1.5 cm at the terminal part of the stroma, light brown to grey. <italic>Perithecia</italic> pseudo-immersed, subglobose to broadly ellipsoidal, covering middle part of stroma, (200–)214–248.5(–250) × (120–)140–186(–200) µm. <italic>Asci</italic> 8-spored, filiform, (62.5–)86–115(–125) × 4–5 µm. <italic>Ascospores</italic> whole, filiform, (46–)51–74(–90) × 2–3 µm. Asexual state <italic><tp:taxon-name><tp:taxon-name-part taxon-name-part-type="genus" reg="Hirsutella">Hirsutella</tp:taxon-name-part></tp:taxon-name></italic>, phialides arising singly or laterally from the hyphae along the terminal part of the stroma, (8–)9–11(–12) × 3–4 µm. Conidia, hyaline, oval, 5–6.5(–7) × 2–3 µm.</p></tp:treatment-sec><tp:treatment-sec sec-type="description" id="SECID0EXKDI"><title>Culture characteristics.</title><p>Colonies on <abbrev xmlns:xlink="http://www.w3.org/1999/xlink" xlink:title="Potato Dextrose Agar" id="ABBRID0E4KDI" xlink:type="simple">PDA</abbrev>, attaining a diam. of 25.5 mm within 20 d at 25 °C, cream (oac900) to grey (oac893). <italic>Conidiogenous cells</italic> swollen towards the base, hyaline, smooth, tapering gradually towards the apex, which often forms a thin neck, monophialidic or polyphialidic, (15–)16.5–23(–28) × 3–4.5(–5) µm. <italic>Conidia</italic> arising from phialides at the apex of each neck, globose to oval, one-celled (4–)4.5–5.5(–6) × 2.5–4 µm, embedded in a mucous sheath.</p><p>Colonies on <abbrev xmlns:xlink="http://www.w3.org/1999/xlink" xlink:title="Potato Sucrose Agar" id="ABBRID0EHLDI" xlink:type="simple">PSA</abbrev>, attaining a diam. of 24 mm within 20 d at 25 °C, white to grey (oac843). <italic>Conidiogenous cells</italic> swollen towards the base, hyaline, smooth, tapering gradually towards the apex, which often forms a thin neck, monophialidic or polyphialidic, (14–)15.5–22.5(–28) × 3–4.5(–5) µm. <italic>Conidia</italic> arising from phialides at the apex of each neck, globose to oval, one-celled 4–5(–6) × (2–)2.5–3.5(–5) µm, embedded in a mucous sheath.</p><p>Colonies on <abbrev xmlns:xlink="http://www.w3.org/1999/xlink" xlink:title="Sabouraud Dextrose Yeast Agar" id="ABBRID0ERLDI" xlink:type="simple">SDYA</abbrev>/4, attaining a diam. of 25 mm within 20 d at 25 °C, grey to brown (oac473). <italic>Conidiogenous cells</italic> swollen towards the base, hyaline, smooth, tapering gradually towards the apex, which often forms a thin neck, monophialidic or polyphialidic, (9–)11.5–15.5(–19) × (2–)3–3.5(–4) µm. <italic>Conidia</italic> arising from phialides at the apex of each neck, globose to oval, one celled 3.5–4.5(–5) × 2.5–3 (–3.5) µm, embedded in a mucous sheath.</p></tp:treatment-sec><tp:treatment-sec sec-type="distribution" id="SECID0EZLDI"><title>Distribution.</title><p>North-eastern Thailand.</p></tp:treatment-sec><tp:treatment-sec sec-type="ecology" id="SECID0E5LDI"><title>Ecology.</title><p>Parasitic on a pair of termites from a reproductive caste (Order <tp:taxon-name><tp:taxon-name-part taxon-name-part-type="order">Isoptera</tp:taxon-name-part></tp:taxon-name>: Family <tp:taxon-name><tp:taxon-name-part taxon-name-part-type="family">Termitidae</tp:taxon-name-part></tp:taxon-name>, Subfamily <tp:taxon-name><tp:taxon-name-part taxon-name-part-type="subfamily">Macrotermitinae</tp:taxon-name-part></tp:taxon-name>) and these specimens were buried in the soil. The fungus emerged from the segment between the prothorax and mesothorax of one of the termite pairs.</p></tp:treatment-sec><tp:treatment-sec sec-type="material" id="SECID0ETMDI"><title>Additional specimens examined.</title><p>THAILAND. Saraburi Province, Namtok Samlan National Park (Phra Buddha Chai); <named-content xmlns:xlink="http://www.w3.org/1999/xlink" content-type="dwc:verbatimCoordinates" xlink:type="simple"><named-content content-type="geo-json" specific-use="{&#34;type&#34;:&#34;Point&#34;,&#34;coordinates&#34;:[100.150000,22.766667]}" id="NCID0E3MDI" xlink:type="simple">14°526'N, 100°9'E</named-content></named-content>; on termite; 15 June 1996; Hywel-Jones, NL (BBH5116, BCC1764). Kalasin Province: Phu Si Than Wildlife Sanctuary, Khok Pa Si Community Forest; <named-content xmlns:xlink="http://www.w3.org/1999/xlink" content-type="dwc:verbatimCoordinates" xlink:type="simple"><named-content content-type="geo-json" specific-use="{&#34;type&#34;:&#34;Point&#34;,&#34;coordinates&#34;:[105.716667,25.366667]}" id="NCID0EENDI" xlink:type="simple">16°562'N, 104°103'E</named-content></named-content>; on termite; 14 June 2011; K. Tasanathai, P. Srikitikulchai, A. Khonsanit, K. Sansatchanon, W. Noisripoom (BBH32173, BCC48072).</p></tp:treatment-sec><tp:treatment-sec sec-type="notes" id="SECID0EJNDI"><title>Notes.</title><p>Other <italic><tp:taxon-name><tp:taxon-name-part taxon-name-part-type="genus" reg="Ophiocordyceps">Ophiocordyceps</tp:taxon-name-part></tp:taxon-name></italic> species reported on termites with pseudo-immersed perithecia are <italic><tp:taxon-name><tp:taxon-name-part taxon-name-part-type="genus" reg="Ophiocordyceps">O.</tp:taxon-name-part> <tp:taxon-name-part taxon-name-part-type="species" reg="mosingtoensis">mosingtoensis</tp:taxon-name-part></tp:taxon-name></italic> and <italic><tp:taxon-name><tp:taxon-name-part taxon-name-part-type="genus" reg="Ophiocordyceps">O.</tp:taxon-name-part> <tp:taxon-name-part taxon-name-part-type="species" reg="termiticola">termiticola</tp:taxon-name-part></tp:taxon-name></italic>. <italic><tp:taxon-name><tp:taxon-name-part taxon-name-part-type="genus" reg="Ophiocordyceps">O.</tp:taxon-name-part> <tp:taxon-name-part taxon-name-part-type="species" reg="khokpasiensis">khokpasiensis</tp:taxon-name-part></tp:taxon-name></italic> and <italic><tp:taxon-name><tp:taxon-name-part taxon-name-part-type="genus" reg="Ophiocordyceps">O.</tp:taxon-name-part> <tp:taxon-name-part taxon-name-part-type="species" reg="termiticola">termiticola</tp:taxon-name-part></tp:taxon-name></italic> shares similarity in the colour of the perithecia but in <italic><tp:taxon-name><tp:taxon-name-part taxon-name-part-type="genus" reg="Ophiocordyceps">O.</tp:taxon-name-part> <tp:taxon-name-part taxon-name-part-type="species" reg="termiticola">termiticola</tp:taxon-name-part></tp:taxon-name></italic>, the perithecia are denser while it is loosely arranged in <italic><tp:taxon-name><tp:taxon-name-part taxon-name-part-type="genus" reg="Ophiocordyceps">O.</tp:taxon-name-part> <tp:taxon-name-part taxon-name-part-type="species" reg="khokpasiensis">khokpasiensis</tp:taxon-name-part></tp:taxon-name></italic>. <italic><tp:taxon-name><tp:taxon-name-part taxon-name-part-type="genus" reg="Ophiocordyceps">O.</tp:taxon-name-part> <tp:taxon-name-part taxon-name-part-type="species" reg="mosingtoensis">mosingtoensis</tp:taxon-name-part></tp:taxon-name></italic> produces a more robust stroma compared to <italic><tp:taxon-name><tp:taxon-name-part taxon-name-part-type="genus" reg="Ophiocordyceps">O.</tp:taxon-name-part> <tp:taxon-name-part taxon-name-part-type="species" reg="khokpasiensis">khokpasiensis</tp:taxon-name-part></tp:taxon-name></italic> and <italic><tp:taxon-name><tp:taxon-name-part taxon-name-part-type="genus" reg="Ophiocordyceps">O.</tp:taxon-name-part> <tp:taxon-name-part taxon-name-part-type="species" reg="termiticola">termiticola</tp:taxon-name-part></tp:taxon-name></italic>. The gross morphology of <italic><tp:taxon-name><tp:taxon-name-part taxon-name-part-type="genus" reg="Ophiocordyceps">O.</tp:taxon-name-part> <tp:taxon-name-part taxon-name-part-type="species" reg="khokpasiensis">khokpasiensis</tp:taxon-name-part></tp:taxon-name></italic> is similar to <italic><tp:taxon-name><tp:taxon-name-part taxon-name-part-type="genus" reg="Ophiocordyceps">O.</tp:taxon-name-part> <tp:taxon-name-part taxon-name-part-type="species" reg="asiatica">asiatica</tp:taxon-name-part></tp:taxon-name></italic>, <italic><tp:taxon-name><tp:taxon-name-part taxon-name-part-type="genus" reg="Ophiocordyceps">O.</tp:taxon-name-part> <tp:taxon-name-part taxon-name-part-type="species" reg="communis">communis</tp:taxon-name-part></tp:taxon-name></italic>, <italic><tp:taxon-name><tp:taxon-name-part taxon-name-part-type="genus" reg="Ophiocordyceps">O.</tp:taxon-name-part> <tp:taxon-name-part taxon-name-part-type="species" reg="pseudocommunis">pseudocommunis</tp:taxon-name-part></tp:taxon-name></italic> and <italic><tp:taxon-name><tp:taxon-name-part taxon-name-part-type="genus" reg="Ophiocordyceps">O.</tp:taxon-name-part> <tp:taxon-name-part taxon-name-part-type="species" reg="pseudorhizoidea">pseudorhizoidea</tp:taxon-name-part></tp:taxon-name></italic>. However, all these other species produce superficial perithecia.</p></tp:treatment-sec></tp:taxon-treatment>
