# Supplementary material for: Phylogenetic and morphological classification of Ophiocordyceps species on termites from Thailand
Source: MycoKeys. 2019 Jul 29;56:101–29. doi: 10.3897/mycokeys.56.37636 (PMC6684523; doi:10.3897/mycokeys.56.37636)
Supplement: XML Treatment for Ophiocordyceps mosingtoensis [file mycokeys.56.37636-treatment4.xml]

<!DOCTYPE tp:taxon-treatment
  PUBLIC "-//TaxonX//DTD Taxonomic Treatment Publishing DTD v0 20100105//EN" "tax-treatment-NSO.dtd">
<tp:taxon-treatment xmlns:tp="http://www.plazi.org/taxpub"><tp:treatment-meta><kwd-group><label>Taxon classification</label><kwd><named-content xmlns:xlink="http://www.w3.org/1999/xlink" content-type="kingdom">Fungi</named-content></kwd><kwd><named-content xmlns:xlink="http://www.w3.org/1999/xlink" content-type="order">Hypocreales</named-content></kwd><kwd><named-content xmlns:xlink="http://www.w3.org/1999/xlink" content-type="family">Ophiocordycipitaceae</named-content></kwd></kwd-group><mixed-citation publication-type="journal"><person-group><name><surname>Tasanathai</surname><given-names>Kanoksri</given-names></name><name><surname>Noisripoom</surname><given-names>Wasana</given-names></name><name><surname>Chaitika</surname><given-names>Thanyarat</given-names></name><name><surname>Khonsanit</surname><given-names>Artit</given-names></name><name><surname>Hasin</surname><given-names>Sasitorn</given-names></name><name><surname>Luangsa-ard</surname><given-names>Jennifer</given-names></name></person-group><article-title>Phylogenetic and morphological classification of <italic><tp:taxon-name><tp:taxon-name-part taxon-name-part-type="genus" reg="Ophiocordyceps">Ophiocordyceps</tp:taxon-name-part></tp:taxon-name></italic> species on termites from Thailand</article-title><source>MycoKeys</source><day>29</day><month>7</month><year>2019</year><volume>56</volume><fpage>101</fpage><lpage>129</lpage><pub-id pub-id-type="doi">10.3897/mycokeys.56.37636</pub-id></mixed-citation></tp:treatment-meta><tp:nomenclature><tp:taxon-name>
            <object-id xmlns:xlink="http://www.w3.org/1999/xlink" content-type="arpha" xlink:type="simple">9fc2e9d4-9ae3-5f64-9f42-351bc8647514</object-id>
            <tp:taxon-name-part taxon-name-part-type="genus" reg="Ophiocordyceps">Ophiocordyceps</tp:taxon-name-part>
            <tp:taxon-name-part taxon-name-part-type="species" reg="mosingtoensis">mosingtoensis</tp:taxon-name-part>
            <object-id xmlns:xlink="http://www.w3.org/1999/xlink" content-type="mycobank" xlink:type="simple">MycoBank MB 831291</object-id>
          </tp:taxon-name><tp:taxon-authority>Tasanathai, Noisripoom &amp; Luangsa-ard</tp:taxon-authority><tp:taxon-status xmlns:xlink="http://www.w3.org/1999/xlink" xlink:type="simple">sp. nov.</tp:taxon-status><xref ref-type="fig" rid="F5">Figure 5</xref></tp:nomenclature><tp:treatment-sec sec-type="Typification" id="SECID0E4TDI"><title>Typification.</title><p>THAILAND. Nakhon Ratchasima Province, Khao Yai National Park; <named-content xmlns:xlink="http://www.w3.org/1999/xlink" content-type="dwc:verbatimCoordinates" xlink:type="simple"><named-content content-type="geo-json" specific-use="{&#34;type&#34;:&#34;Point&#34;,&#34;coordinates&#34;:[108.016667,25.850000]}" id="NCID0EGUDI" xlink:type="simple">14°711'N, 101°421'E</named-content></named-content>; on termite; 17 June 2009; K. Tasanathai, P. Srikitikulchai, S. Mongkolsamrit, T. Chohmee, R. Ridkaew, N.L. Hywel-Jones (holotype BBH26809 dried culture; ex-type living culture, BCC36921). GenBank: <abbrev xmlns:xlink="http://www.w3.org/1999/xlink" xlink:title="internal transcribed spacer" id="ABBRID0ELUDI" xlink:type="simple">ITS</abbrev> = <ext-link xmlns:xlink="http://www.w3.org/1999/xlink" ext-link-type="gen" xlink:href="MH754731" xlink:type="simple">MH754731</ext-link>, <abbrev xmlns:xlink="http://www.w3.org/1999/xlink" xlink:title="largest subunit" id="ABBRID0EPUDI" xlink:type="simple">LSU</abbrev> = <ext-link xmlns:xlink="http://www.w3.org/1999/xlink" ext-link-type="gen" xlink:href="MH753685" xlink:type="simple">MH753685</ext-link>, <italic><abbrev xmlns:xlink="http://www.w3.org/1999/xlink" xlink:title="elongation factor 1-α" id="ABBRID0EUUDI" xlink:type="simple">TEF</abbrev></italic> = <ext-link xmlns:xlink="http://www.w3.org/1999/xlink" ext-link-type="gen" xlink:href="MK284272" xlink:type="simple">MK284272</ext-link>, <italic><abbrev xmlns:xlink="http://www.w3.org/1999/xlink" xlink:title="largest subunits for the RNA polymerase genes 1" id="ABBRID0EZUDI" xlink:type="simple">RPB1</abbrev></italic> = <ext-link xmlns:xlink="http://www.w3.org/1999/xlink" ext-link-type="gen" xlink:href="MK214116" xlink:type="simple">MK214116</ext-link>, <italic><abbrev xmlns:xlink="http://www.w3.org/1999/xlink" xlink:title="largest subunits for the RNA polymerase genes 2" id="ABBRID0E5UDI" xlink:type="simple">RPB2</abbrev></italic> = <ext-link xmlns:xlink="http://www.w3.org/1999/xlink" ext-link-type="gen" xlink:href="MK214099" xlink:type="simple">MK214099</ext-link></p><fig id="F5" position="float" orientation="portrait"><object-id xmlns:xlink="http://www.w3.org/1999/xlink" content-type="doi" xlink:type="simple">10.3897/mycokeys.56.37636.figure5</object-id><object-id xmlns:xlink="http://www.w3.org/1999/xlink" content-type="arpha" xlink:type="simple">dae4b83d-b8c9-579a-a2f1-e9300eb72f91</object-id><label>Figure 5.</label><caption><p><italic><tp:taxon-name><tp:taxon-name-part taxon-name-part-type="genus" reg="Ophiocordyceps">Ophiocordyceps</tp:taxon-name-part> <tp:taxon-name-part taxon-name-part-type="species" reg="mosingtoensis">mosingtoensis</tp:taxon-name-part></tp:taxon-name></italic> (BBH26809, BCC36921) <bold>A</bold> stroma of fungus emerging from termite <bold>B</bold> part of stroma showing perithecia <bold>C</bold> pseudo-immersed perithecia <bold>D, E</bold> ascus <bold>F</bold> ascospore <bold>G, L, Q, V</bold> scanning electron micrographs of phialides with conidia on <abbrev xmlns:xlink="http://www.w3.org/1999/xlink" xlink:title="Potato Dextrose Agar" id="ABBRID0EBWDI" xlink:type="simple">PDA</abbrev><bold>H</bold> colony on <abbrev xmlns:xlink="http://www.w3.org/1999/xlink" xlink:title="Potato Dextrose Agar" id="ABBRID0EHWDI" xlink:type="simple">PDA</abbrev> at 20 d obverse and reverse <bold>I, J</bold> phialides with conidia <bold>K</bold> conidium <bold>M</bold> colony on <abbrev xmlns:xlink="http://www.w3.org/1999/xlink" xlink:title="Potato Sucrose Agar" id="ABBRID0ERWDI" xlink:type="simple">PSA</abbrev> at 20 d obverse and reverse <bold>N, O</bold> phialides with conidia <bold>P</bold> conidium <bold>R</bold> colony on <abbrev xmlns:xlink="http://www.w3.org/1999/xlink" xlink:title="Sabouraud Dextrose Yeast Agar" id="ABBRID0E2WDI" xlink:type="simple">SDYA</abbrev>/4 at 20 d obverse and reverse <bold>S, T</bold> phialides with conidia <bold>U</bold> conidium. Scale bars: 10 mm (<bold>A</bold>); 1 mm (<bold>B</bold>); 150 µm (<bold>C</bold>); 25 µm (<bold>D</bold>); 4 µm (<bold>E</bold>); 30 µm (<bold>F</bold>); 10 µm (<bold>G</bold>); 8 mm (<bold>H, M, R</bold>); 3 µm (<bold>I, J, N, O, S, T</bold>); 2 µm (<bold>K, L, P, Q, U</bold>); 1 µm (<bold>V</bold>).</p></caption><graphic xmlns:xlink="http://www.w3.org/1999/xlink" xlink:href="mycokeys-56-101-g005.jpg" position="float" orientation="portrait" xlink:type="simple" id="oo_321647.jpg"><uri content-type="original_file" xlink:type="simple">https://binary.pensoft.net/fig/321647</uri></graphic></fig></tp:treatment-sec><tp:treatment-sec sec-type="etymology" id="SECID0E5XDI"><title>Etymology.</title><p>‘<italic><tp:taxon-name><tp:taxon-name-part taxon-name-part-type="genus" reg="Ophiocordyceps"/><tp:taxon-name-part taxon-name-part-type="species" reg="mosingtoensis">mosingtoensis</tp:taxon-name-part></tp:taxon-name></italic>’ referring to name after the type locality.</p></tp:treatment-sec><tp:treatment-sec sec-type="description" id="SECID0EOYDI"><title>Description.</title><p>Stroma solitary, simple, cylindrical, up to 11 cm long, 1 mm wide, brown (oac 48-50), ca. 8.5 cm emerging above the leaf litter, ca. 2.5 cm buried in the soil. Asexual state (<italic><tp:taxon-name><tp:taxon-name-part taxon-name-part-type="genus" reg="Hirsutella">Hirsutella</tp:taxon-name-part></tp:taxon-name></italic>) produced ca. 1 cm at the terminal part of the stroma, light brown to grey. <italic>Perithecia</italic> pseudo-immersed, broadly ovoid covering middle part of stroma, (400–)414–469 (–500) × (200–)208–263(–300) µm. <italic>Asci</italic> 8-spored, filiform, (187.5–) 217–265(–287.5) × 4.5–6.5(–7.5) µm with cap, 2 µm. <italic>Ascospores</italic> whole, filiform, (230–)240–291(–315) × 1.5–3 µm, with septa.</p></tp:treatment-sec><tp:treatment-sec sec-type="description" id="SECID0EBZDI"><title>Culture characteristics.</title><p>Colonies on <abbrev xmlns:xlink="http://www.w3.org/1999/xlink" xlink:title="Potato Dextrose Agar" id="ABBRID0EHZDI" xlink:type="simple">PDA</abbrev>, attaining a diam. of 16 mm within 20 d at 25 °C, cream (oac872) to grey (oac909). <italic>Conidiogenous cells</italic> swollen towards the base, hyaline, smooth, tapering gradually towards the apex, which often forms a thin neck, monophialidic, (10–)12.5–16 (–17) × (2–) 2.5–3 µm. <italic>Conidia</italic> arising from phialides at the apex of each neck, oval, 3–4.5(–5) × 2–2.5(–3) µm.</p><p>Colonies on <abbrev xmlns:xlink="http://www.w3.org/1999/xlink" xlink:title="Potato Sucrose Agar" id="ABBRID0ERZDI" xlink:type="simple">PSA</abbrev>, attaining a diam. of 17 mm within 20 d at 25 °C, white to grey (oac872). <italic>Conidiogenous cells</italic> swollen towards the base, hyaline, smooth, tapering gradually towards the apex, which often forms a thin neck, monophialidic, (10–)11.5–15(–17) × (2–)2.5–3.5(–4) µm. <italic>Conidia</italic> arising from phialides at the apex of each neck, oval, (3–)3.5–5(–5.5) × 2–3 µm.</p><p>Colonies on <abbrev xmlns:xlink="http://www.w3.org/1999/xlink" xlink:title="Sabouraud Dextrose Yeast Agar" id="ABBRID0E2ZDI" xlink:type="simple">SDYA</abbrev>/4, attaining a diam. of 17 mm within 20 d at 25 °C, white to grey (oac802). <italic>Conidiogenous cells</italic> swollen towards the base, hyaline, smooth, tapering gradually towards the apex, which often forms a thin neck, monophialidic or polyphialidic, (9–)10.5–14.5(–17) × (2–)2.5–3 µm. <italic>Conidia</italic> arising from phialides at the apex of each neck, oval, (3–)3.5–4.5(–5) × 2–3 µm.</p></tp:treatment-sec><tp:treatment-sec sec-type="distribution" id="SECID0ED1DI"><title>Distribution.</title><p>Thailand, only known from Khao Yai National Park.</p></tp:treatment-sec><tp:treatment-sec sec-type="ecology" id="SECID0EI1DI"><title>Ecology.</title><p>Parasitic on a pair of termites from a reproductive caste (Order <tp:taxon-name><tp:taxon-name-part taxon-name-part-type="order">Isoptera</tp:taxon-name-part></tp:taxon-name>: Family <tp:taxon-name><tp:taxon-name-part taxon-name-part-type="family">Termitidae</tp:taxon-name-part></tp:taxon-name>, Subfamily <tp:taxon-name><tp:taxon-name-part taxon-name-part-type="subfamily">Macrotermitinae</tp:taxon-name-part></tp:taxon-name>) and these specimens were buried in the soil. The fungus emerged from the segment between the prothorax and mesothorax of one of the termite pairs.</p></tp:treatment-sec><tp:treatment-sec sec-type="material" id="SECID0E41DI"><title>Additional specimens examined.</title><p>THAILAND. Nakhon Ratchasima Province, Khao Yai National Park; <named-content xmlns:xlink="http://www.w3.org/1999/xlink" content-type="dwc:verbatimCoordinates" xlink:type="simple"><named-content content-type="geo-json" specific-use="{&#34;type&#34;:&#34;Point&#34;,&#34;coordinates&#34;:[108.016667,25.850000]}" id="NCID0EG2DI" xlink:type="simple">14°711'N, 101°421'E</named-content></named-content>; on termite; 18 June 2008; J.J. Luangsa-ard, K. Tasanathai, S. Mongkolsamrit, B. Thongnuch, P. Srikitikulchai, R. Ridkaew (BBH 23860, BCC 30904).</p></tp:treatment-sec><tp:treatment-sec sec-type="notes" id="SECID0EL2DI"><title>Note.</title><p><italic><tp:taxon-name><tp:taxon-name-part taxon-name-part-type="genus" reg="Ophiocordyceps">O.</tp:taxon-name-part> <tp:taxon-name-part taxon-name-part-type="species" reg="mosingtoensis">mosingtoensis</tp:taxon-name-part></tp:taxon-name></italic> has a sturdier, robust stroma compared with <italic><tp:taxon-name><tp:taxon-name-part taxon-name-part-type="genus" reg="Ophiocordyceps">O.</tp:taxon-name-part> <tp:taxon-name-part taxon-name-part-type="species" reg="termiticola">termiticola</tp:taxon-name-part></tp:taxon-name></italic> and <italic><tp:taxon-name><tp:taxon-name-part taxon-name-part-type="genus" reg="Ophiocordyceps">O.</tp:taxon-name-part> <tp:taxon-name-part taxon-name-part-type="species" reg="khokpasiensis">khokpasiensis</tp:taxon-name-part></tp:taxon-name></italic> which also produce pseudo-immersed perithecia.</p></tp:treatment-sec></tp:taxon-treatment>
