# Supplementary material for: Phylogenetic and morphological classification of Ophiocordyceps species on termites from Thailand
Source: MycoKeys. 2019 Jul 29;56:101–29. doi: 10.3897/mycokeys.56.37636 (PMC6684523; doi:10.3897/mycokeys.56.37636)
Supplement: XML Treatment for Ophiocordyceps pseudocommunis [file mycokeys.56.37636-treatment5.xml]

<!DOCTYPE tp:taxon-treatment
  PUBLIC "-//TaxonX//DTD Taxonomic Treatment Publishing DTD v0 20100105//EN" "tax-treatment-NSO.dtd">
<tp:taxon-treatment xmlns:tp="http://www.plazi.org/taxpub"><tp:treatment-meta><kwd-group><label>Taxon classification</label><kwd><named-content xmlns:xlink="http://www.w3.org/1999/xlink" content-type="kingdom">Fungi</named-content></kwd><kwd><named-content xmlns:xlink="http://www.w3.org/1999/xlink" content-type="order">Hypocreales</named-content></kwd><kwd><named-content xmlns:xlink="http://www.w3.org/1999/xlink" content-type="family">Ophiocordycipitaceae</named-content></kwd></kwd-group><mixed-citation publication-type="journal"><person-group><name><surname>Tasanathai</surname><given-names>Kanoksri</given-names></name><name><surname>Noisripoom</surname><given-names>Wasana</given-names></name><name><surname>Chaitika</surname><given-names>Thanyarat</given-names></name><name><surname>Khonsanit</surname><given-names>Artit</given-names></name><name><surname>Hasin</surname><given-names>Sasitorn</given-names></name><name><surname>Luangsa-ard</surname><given-names>Jennifer</given-names></name></person-group><article-title>Phylogenetic and morphological classification of <italic><tp:taxon-name><tp:taxon-name-part taxon-name-part-type="genus" reg="Ophiocordyceps">Ophiocordyceps</tp:taxon-name-part></tp:taxon-name></italic> species on termites from Thailand</article-title><source>MycoKeys</source><day>29</day><month>7</month><year>2019</year><volume>56</volume><fpage>101</fpage><lpage>129</lpage><pub-id pub-id-type="doi">10.3897/mycokeys.56.37636</pub-id></mixed-citation></tp:treatment-meta><tp:nomenclature><tp:taxon-name>
            <object-id xmlns:xlink="http://www.w3.org/1999/xlink" content-type="arpha" xlink:type="simple">70bc8020-b538-5050-98de-deb4e25f77f6</object-id>
            <tp:taxon-name-part taxon-name-part-type="genus" reg="Ophiocordyceps">Ophiocordyceps</tp:taxon-name-part>
            <tp:taxon-name-part taxon-name-part-type="species" reg="pseudocommunis">pseudocommunis</tp:taxon-name-part>
            <object-id xmlns:xlink="http://www.w3.org/1999/xlink" content-type="mycobank" xlink:type="simple">MycoBank MB 831351</object-id>
          </tp:taxon-name><tp:taxon-authority>Tasanathai, Noisripoom &amp; Luangsa-ard</tp:taxon-authority><tp:taxon-status xmlns:xlink="http://www.w3.org/1999/xlink" xlink:type="simple">sp. nov.</tp:taxon-status><xref ref-type="fig" rid="F6">Figure 6</xref></tp:nomenclature><tp:treatment-sec sec-type="Typification" id="SECID0E64DI"><title>Typification.</title><p>THAILAND. Nakhon Nayok Province, Khao Yai National Park; <named-content xmlns:xlink="http://www.w3.org/1999/xlink" content-type="dwc:verbatimCoordinates" xlink:type="simple"><named-content content-type="geo-json" specific-use="{&#34;type&#34;:&#34;Point&#34;,&#34;coordinates&#34;:[105.466667,16.716667]}" id="NCID0EI5DI" xlink:type="simple">14°163'N, 101°268'E</named-content></named-content>; on termite; 13 July 2004; S. Sivichai, K. Tasanathai, N. Boonyuen, P. Puyngain (holotype BBH10001 dried culture; ex-type living culture, BCC16757). GenBank: <abbrev xmlns:xlink="http://www.w3.org/1999/xlink" xlink:title="internal transcribed spacer" id="ABBRID0EN5DI" xlink:type="simple">ITS</abbrev> = <ext-link xmlns:xlink="http://www.w3.org/1999/xlink" ext-link-type="gen" xlink:href="MH754733" xlink:type="simple">MH754733</ext-link>, <abbrev xmlns:xlink="http://www.w3.org/1999/xlink" xlink:title="largest subunit" id="ABBRID0ER5DI" xlink:type="simple">LSU</abbrev> = <ext-link xmlns:xlink="http://www.w3.org/1999/xlink" ext-link-type="gen" xlink:href="MH753687" xlink:type="simple">MH753687</ext-link>, <italic><abbrev xmlns:xlink="http://www.w3.org/1999/xlink" xlink:title="elongation factor 1-α" id="ABBRID0EW5DI" xlink:type="simple">TEF</abbrev></italic> = <ext-link xmlns:xlink="http://www.w3.org/1999/xlink" ext-link-type="gen" xlink:href="MK284274" xlink:type="simple">MK284274</ext-link>, <italic><abbrev xmlns:xlink="http://www.w3.org/1999/xlink" xlink:title="largest subunits for the RNA polymerase genes 1" id="ABBRID0E25DI" xlink:type="simple">RPB1</abbrev></italic> = <ext-link xmlns:xlink="http://www.w3.org/1999/xlink" ext-link-type="gen" xlink:href="MK214117" xlink:type="simple">MK214117</ext-link>, <italic><abbrev xmlns:xlink="http://www.w3.org/1999/xlink" xlink:title="largest subunits for the RNA polymerase genes 2" id="ABBRID0EA6DI" xlink:type="simple">RPB2</abbrev></italic> = <ext-link xmlns:xlink="http://www.w3.org/1999/xlink" ext-link-type="gen" xlink:href="MK214101" xlink:type="simple">MK214101</ext-link></p><fig id="F6" position="float" orientation="portrait"><object-id xmlns:xlink="http://www.w3.org/1999/xlink" content-type="doi" xlink:type="simple">10.3897/mycokeys.56.37636.figure6</object-id><object-id xmlns:xlink="http://www.w3.org/1999/xlink" content-type="arpha" xlink:type="simple">f381a599-dd96-53d1-85f2-e2b94e3f427a</object-id><label>Figure 6.</label><caption><p><italic><tp:taxon-name><tp:taxon-name-part taxon-name-part-type="genus" reg="Ophiocordyceps">Ophiocordyceps</tp:taxon-name-part> <tp:taxon-name-part taxon-name-part-type="species" reg="pseudocommunis">pseudocommunis</tp:taxon-name-part></tp:taxon-name></italic> (BBH10001, BCC16757) <bold>A</bold> stroma of fungus emerging from termite <bold>B</bold> part of stroma showing superficial perithecia <bold>C</bold> perithecium <bold>D</bold> ascospore <bold>E</bold> phialides with conidia from synnema <bold>F</bold> conidia from synnema <bold>G, L, M, N, O, P</bold> scanning electron micrographs of phialides with conidia on <abbrev xmlns:xlink="http://www.w3.org/1999/xlink" xlink:title="Potato Dextrose Agar" id="ABBRID0EGAAK" xlink:type="simple">PDA</abbrev><bold>H</bold> colony on <abbrev xmlns:xlink="http://www.w3.org/1999/xlink" xlink:title="Potato Dextrose Agar" id="ABBRID0EMAAK" xlink:type="simple">PDA</abbrev> at 20 d obverse and reverse <bold>I, J</bold> phialides with conidia on <abbrev xmlns:xlink="http://www.w3.org/1999/xlink" xlink:title="Potato Dextrose Agar" id="ABBRID0ESAAK" xlink:type="simple">PDA</abbrev><bold>K</bold> conidium <bold>Q</bold> colony on <abbrev xmlns:xlink="http://www.w3.org/1999/xlink" xlink:title="Potato Dextrose Agar" id="ABBRID0E1AAK" xlink:type="simple">PDA</abbrev> at 20 d obverse and reverse <bold>R</bold> phialides with conidia on <abbrev xmlns:xlink="http://www.w3.org/1999/xlink" xlink:title="Potato Sucrose Agar" id="ABBRID0EABAK" xlink:type="simple">PSA</abbrev><bold>S</bold> conidium <bold>T</bold> colony on <abbrev xmlns:xlink="http://www.w3.org/1999/xlink" xlink:title="Sabouraud Dextrose Yeast Agar" id="ABBRID0EIBAK" xlink:type="simple">SDYA</abbrev>/4 at 20 d obverse and reverse <bold>U</bold> phialides with conidia <bold>V</bold> conidium. Scale bars: 10 mm (<bold>A</bold>); 0.5 mm (<bold>B</bold>); 150 µm(<bold>C</bold>); 6 µm (<bold>D</bold>); 7 µm (<bold>E</bold>); 2 µm (<bold>F</bold>); 4 µm (<bold>G</bold>); 8 mm (<bold>H, Q, T</bold>); 8 µm (<bold>I</bold>); 5 µm (<bold>J, K, U, V</bold>); 3 µm (<bold>R, S</bold>).</p></caption><graphic xmlns:xlink="http://www.w3.org/1999/xlink" xlink:href="mycokeys-56-101-g006.jpg" position="float" orientation="portrait" xlink:type="simple" id="oo_321648.jpg"><uri content-type="original_file" xlink:type="simple">https://binary.pensoft.net/fig/321648</uri></graphic></fig></tp:treatment-sec><tp:treatment-sec sec-type="etymology" id="SECID0ELCAK"><title>Etymology.</title><p>‘<italic><tp:taxon-name><tp:taxon-name-part taxon-name-part-type="genus" reg="Ophiocordyceps"/><tp:taxon-name-part taxon-name-part-type="species" reg="pseudocommunis">pseudocommunis</tp:taxon-name-part></tp:taxon-name></italic>’ referring to close affinity to <italic><tp:taxon-name><tp:taxon-name-part taxon-name-part-type="genus" reg="Ophiocordyceps">Ophiocordyceps</tp:taxon-name-part> <tp:taxon-name-part taxon-name-part-type="species" reg="communis">communis</tp:taxon-name-part></tp:taxon-name></italic>.</p></tp:treatment-sec><tp:treatment-sec sec-type="description" id="SECID0EGDAK"><title>Description.</title><p>Stroma solitary, simple, cylindrical, 21.5 cm long, 0.5 mm wide, brown (oac48-50), ca. 12 cm emerging above the leaf litter, ca. 9 cm buried in the soil. Asexual state (<tp:taxon-name><tp:taxon-name-part taxon-name-part-type="genus" reg="Hymenostilbe">Hymenostilbe</tp:taxon-name-part></tp:taxon-name>-like) produced ca. 5 cm at the terminal part of the stroma, light brown to brown. <italic>Perithecia</italic> superficial, subglobose, covering middle part of the stroma, (520–)536.5–596.5(–600) × (360–)373.5–425 (–440) µm. <italic>Asci</italic>, 8-spored, filiform, 160–164.5(–165) × 14–17 µm. <italic>Ascospores</italic> whole, filiform, (107.5–)120.5–138 (–147.5) × (6–)6.5–7 (7.5) µm, with 7–8 septa. Asexual state <tp:taxon-name><tp:taxon-name-part taxon-name-part-type="genus" reg="Hymenostilbe">Hymenostilbe</tp:taxon-name-part></tp:taxon-name>-like, conidiogenous cells forming a compact hymenium-like layer and had two to four denticles at their apices, cylindrical to clavate, (17–)18.5–21(–22) × (2–)2.5–7.5(–8) µm. Conidia, hyaline, fusiform, (6–)6.5–7.5(–8) × 2–3 µm.</p></tp:treatment-sec><tp:treatment-sec sec-type="description" id="SECID0E5DAK"><title>Culture characteristics.</title><p>Colonies on <abbrev xmlns:xlink="http://www.w3.org/1999/xlink" xlink:title="Potato Dextrose Agar" id="ABBRID0EEEAK" xlink:type="simple">PDA</abbrev>, attaining a diam. of 26.5 mm within 20 d at 25 °C, white (oac909) to grey (oac851). <italic>Conidiogenous cells</italic> arising from hyphae laterally or terminally, hyaline, tapering gradually or abruptly into a long slender neck. <italic>Conidia</italic> hyaline, septate (2–3), arising from phialides at the apex of each neck, fusiform, (13–)14.5–20.5(–27) × (3–)3.5–5 µm.</p><p>Colonies on <abbrev xmlns:xlink="http://www.w3.org/1999/xlink" xlink:title="Potato Sucrose Agar" id="ABBRID0EOEAK" xlink:type="simple">PSA</abbrev>, attaining a diam. of 15 mm within 20 d at 25 °C, white (oac909) to grey (oac851). <italic>Conidiogenous cells</italic> arising from hyphae laterally or terminally, hyaline, tapering gradually or abruptly into a long slender neck. <italic>Conidia</italic> hyaline, septate (1–4), arising from phialides at the apex of each neck, fusiform, (7–)9–15.5(–20) × (2–)2.5–4 µm.</p><p>Colonies on <abbrev xmlns:xlink="http://www.w3.org/1999/xlink" xlink:title="Sabouraud Dextrose Yeast Agar" id="ABBRID0EYEAK" xlink:type="simple">SDYA</abbrev>/4, attaining a diam. of 19 mm within 20 d at 25 °C, cream (oac816) to brown (oac781). <italic>Conidiogenous cells</italic> arising from hyphae laterally or terminally, hyaline, tapering gradually or abruptly into a long slender neck. <italic>Conidia</italic> hyaline, septate, arising from phialides at the apex of each neck, fusiform, (7–)9–18.5(–27) × (3–)3.5–6(–8) µm.</p></tp:treatment-sec><tp:treatment-sec sec-type="distribution" id="SECID0EAFAK"><title>Distribution.</title><p>Only reported from Khao Yai National Park.</p></tp:treatment-sec><tp:treatment-sec sec-type="ecology" id="SECID0EFFAK"><title>Ecology.</title><p>Parasitic on a pair of termites from a reproductive caste (Order <tp:taxon-name><tp:taxon-name-part taxon-name-part-type="order">Isoptera</tp:taxon-name-part></tp:taxon-name>: Family <tp:taxon-name><tp:taxon-name-part taxon-name-part-type="family">Termitidae</tp:taxon-name-part></tp:taxon-name>, Subfamily <tp:taxon-name><tp:taxon-name-part taxon-name-part-type="subfamily">Macrotermitinae</tp:taxon-name-part></tp:taxon-name>) and these specimens were buried in the soil. The fungus emerged from the segment between the prothorax and mesothorax of one of the termite pairs.</p></tp:treatment-sec><tp:treatment-sec sec-type="material" id="SECID0E1FAK"><title>Additional specimens examined.</title><p>THAILAND. Nakhon Ratchasima Province, Khao Yai National Park; <named-content xmlns:xlink="http://www.w3.org/1999/xlink" content-type="dwc:verbatimCoordinates" xlink:type="simple"><named-content content-type="geo-json" specific-use="{&#34;type&#34;:&#34;Point&#34;,&#34;coordinates&#34;:[108.016667,25.850000]}" id="NCID0EDGAK" xlink:type="simple">14°711'N, 101°421'E</named-content></named-content>; on termite; 22 July 2003; R. Nasit, N.L. Hywel-Jones, J.W. Spatafora (<ext-link xmlns:xlink="http://www.w3.org/1999/xlink" ext-link-type="gen" xlink:href="NHJ12581" xlink:type="simple">NHJ12581</ext-link>, <ext-link xmlns:xlink="http://www.w3.org/1999/xlink" ext-link-type="gen" xlink:href="NHJ12582" xlink:type="simple">NHJ12582</ext-link>).</p></tp:treatment-sec></tp:taxon-treatment>
