# Supplementary material for: Phylogenetic and morphological classification of Ophiocordyceps species on termites from Thailand
Source: MycoKeys. 2019 Jul 29;56:101–29. doi: 10.3897/mycokeys.56.37636 (PMC6684523; doi:10.3897/mycokeys.56.37636)
Supplement: XML Treatment for Ophiocordyceps pseudorhizoidea [file mycokeys.56.37636-treatment6.xml]

<!DOCTYPE tp:taxon-treatment
  PUBLIC "-//TaxonX//DTD Taxonomic Treatment Publishing DTD v0 20100105//EN" "tax-treatment-NSO.dtd">
<tp:taxon-treatment xmlns:tp="http://www.plazi.org/taxpub"><tp:treatment-meta><kwd-group><label>Taxon classification</label><kwd><named-content xmlns:xlink="http://www.w3.org/1999/xlink" content-type="kingdom">Fungi</named-content></kwd><kwd><named-content xmlns:xlink="http://www.w3.org/1999/xlink" content-type="order">Hypocreales</named-content></kwd><kwd><named-content xmlns:xlink="http://www.w3.org/1999/xlink" content-type="family">Ophiocordycipitaceae</named-content></kwd></kwd-group><mixed-citation publication-type="journal"><person-group><name><surname>Tasanathai</surname><given-names>Kanoksri</given-names></name><name><surname>Noisripoom</surname><given-names>Wasana</given-names></name><name><surname>Chaitika</surname><given-names>Thanyarat</given-names></name><name><surname>Khonsanit</surname><given-names>Artit</given-names></name><name><surname>Hasin</surname><given-names>Sasitorn</given-names></name><name><surname>Luangsa-ard</surname><given-names>Jennifer</given-names></name></person-group><article-title>Phylogenetic and morphological classification of <italic><tp:taxon-name><tp:taxon-name-part taxon-name-part-type="genus" reg="Ophiocordyceps">Ophiocordyceps</tp:taxon-name-part></tp:taxon-name></italic> species on termites from Thailand</article-title><source>MycoKeys</source><day>29</day><month>7</month><year>2019</year><volume>56</volume><fpage>101</fpage><lpage>129</lpage><pub-id pub-id-type="doi">10.3897/mycokeys.56.37636</pub-id></mixed-citation></tp:treatment-meta><tp:nomenclature><tp:taxon-name>
            <object-id xmlns:xlink="http://www.w3.org/1999/xlink" content-type="arpha" xlink:type="simple">89c50ae7-61e5-5efe-9a8c-1297b5b5e27e</object-id>
            <tp:taxon-name-part taxon-name-part-type="genus" reg="Ophiocordyceps">Ophiocordyceps</tp:taxon-name-part>
            <tp:taxon-name-part taxon-name-part-type="species" reg="pseudorhizoidea">pseudorhizoidea</tp:taxon-name-part>
            <object-id xmlns:xlink="http://www.w3.org/1999/xlink" content-type="mycobank" xlink:type="simple">MycoBank MB 830982</object-id>
          </tp:taxon-name><tp:taxon-authority>Tasanathai, Noisripoom &amp; Luangsa-ard</tp:taxon-authority><tp:taxon-status xmlns:xlink="http://www.w3.org/1999/xlink" xlink:type="simple">sp. nov.</tp:taxon-status><xref ref-type="fig" rid="F7">Figure 7</xref></tp:nomenclature><tp:treatment-sec sec-type="Typification" id="SECID0EVHAK"><title>Typification.</title><p>THAILAND. Khonkaen Province, Phu Wiang National Park; <named-content xmlns:xlink="http://www.w3.org/1999/xlink" content-type="dwc:verbatimCoordinates" xlink:type="simple"><named-content content-type="geo-json" specific-use="{&#34;type&#34;:&#34;Point&#34;,&#34;coordinates&#34;:[106.650000,29.316667]}" id="NCID0E5HAK" xlink:type="simple">16°799'N, 102°279'E</named-content></named-content>; on termite; 17 July 2017; K. Tasanathai, S. Mongkolsamrit, W. Noisripoom (holotype BBH45361 dried culture; ex-type living culture, BCC86431). GenBank: <abbrev xmlns:xlink="http://www.w3.org/1999/xlink" xlink:title="internal transcribed spacer" id="ABBRID0EDIAK" xlink:type="simple">ITS</abbrev> = <ext-link xmlns:xlink="http://www.w3.org/1999/xlink" ext-link-type="gen" xlink:href="MH754721" xlink:type="simple">MH754721</ext-link>, <abbrev xmlns:xlink="http://www.w3.org/1999/xlink" xlink:title="largest subunit" id="ABBRID0EHIAK" xlink:type="simple">LSU</abbrev> = <ext-link xmlns:xlink="http://www.w3.org/1999/xlink" ext-link-type="gen" xlink:href="MH753674" xlink:type="simple">MH753674</ext-link>, <italic><abbrev xmlns:xlink="http://www.w3.org/1999/xlink" xlink:title="elongation factor 1-α" id="ABBRID0EMIAK" xlink:type="simple">TEF</abbrev></italic> = <ext-link xmlns:xlink="http://www.w3.org/1999/xlink" ext-link-type="gen" xlink:href="MK284262" xlink:type="simple">MK284262</ext-link>, <italic><abbrev xmlns:xlink="http://www.w3.org/1999/xlink" xlink:title="largest subunits for the RNA polymerase genes 1" id="ABBRID0ERIAK" xlink:type="simple">RPB1</abbrev></italic> = <ext-link xmlns:xlink="http://www.w3.org/1999/xlink" ext-link-type="gen" xlink:href="MK751469" xlink:type="simple">MK751469</ext-link>, <italic><abbrev xmlns:xlink="http://www.w3.org/1999/xlink" xlink:title="largest subunits for the RNA polymerase genes 2" id="ABBRID0EWIAK" xlink:type="simple">RPB2</abbrev></italic> = <ext-link xmlns:xlink="http://www.w3.org/1999/xlink" ext-link-type="gen" xlink:href="MK214090" xlink:type="simple">MK214090</ext-link></p><fig id="F7" position="float" orientation="portrait"><object-id xmlns:xlink="http://www.w3.org/1999/xlink" content-type="doi" xlink:type="simple">10.3897/mycokeys.56.37636.figure7</object-id><object-id xmlns:xlink="http://www.w3.org/1999/xlink" content-type="arpha" xlink:type="simple">96b0e615-7737-5dc3-873f-d91f99a7c27a</object-id><label>Figure 7.</label><caption><p><italic><tp:taxon-name><tp:taxon-name-part taxon-name-part-type="genus" reg="Ophiocordyceps">Ophiocordyceps</tp:taxon-name-part> <tp:taxon-name-part taxon-name-part-type="species" reg="pseudorhizoidea">pseudorhizoidea</tp:taxon-name-part></tp:taxon-name></italic> (BBH45361, BCC86431) <bold>A</bold> stroma of fungus emerging from termite <bold>B</bold> part of stroma showing perithecia <bold>C</bold> perithecia <bold>D, E</bold> ascus <bold>F</bold> ascospore <bold>G, H</bold> phialides with conidia from synnema <bold>I</bold> colony on <abbrev xmlns:xlink="http://www.w3.org/1999/xlink" xlink:title="Potato Dextrose Agar" id="ABBRID0E2JAK" xlink:type="simple">PDA</abbrev> at 20 d obverse and reverse <bold>J, K, L</bold> phialides with conidia on <abbrev xmlns:xlink="http://www.w3.org/1999/xlink" xlink:title="Potato Dextrose Agar" id="ABBRID0EBKAK" xlink:type="simple">PDA</abbrev><bold>M, N, O</bold> conidium <bold>P</bold> colony on <abbrev xmlns:xlink="http://www.w3.org/1999/xlink" xlink:title="Potato Sucrose Agar" id="ABBRID0EJKAK" xlink:type="simple">PSA</abbrev> at 20 d obverse and reverse <bold>Q, R, S</bold> phialides with conidia on <abbrev xmlns:xlink="http://www.w3.org/1999/xlink" xlink:title="Potato Sucrose Agar" id="ABBRID0EPKAK" xlink:type="simple">PSA</abbrev><bold>T, U</bold> conidia with mucous sheath. Scale bars: 15 mm (<bold>A</bold>); 1 mm (<bold>B</bold>); 120 μm (<bold>C</bold>); 8 μm (<bold>D, E</bold>); 10 μm (<bold>F, G</bold>); 3 μm (<bold>H, R</bold>); 6 mm (<bold>I, P</bold>); 5 μm (<bold>J, K, L, Q</bold>); 2 μm (<bold>M, N, O, T, U</bold>); 4 μm (<bold>S</bold>).</p></caption><graphic xmlns:xlink="http://www.w3.org/1999/xlink" xlink:href="mycokeys-56-101-g007.jpg" position="float" orientation="portrait" xlink:type="simple" id="oo_321649.jpg"><uri content-type="original_file" xlink:type="simple">https://binary.pensoft.net/fig/321649</uri></graphic></fig></tp:treatment-sec><tp:treatment-sec sec-type="etymology" id="SECID0EOLAK"><title>Etymology.</title><p>‘<italic><tp:taxon-name><tp:taxon-name-part taxon-name-part-type="genus" reg="Ophiocordyceps"/><tp:taxon-name-part taxon-name-part-type="species" reg="pseudorhizoidea">pseudorhizoidea</tp:taxon-name-part></tp:taxon-name></italic>’ referring to close affinity to what was called <italic><tp:taxon-name><tp:taxon-name-part taxon-name-part-type="genus" reg="Ophiocordyceps">Ophiocordyceps</tp:taxon-name-part> <tp:taxon-name-part taxon-name-part-type="species" reg="rhizoidea">rhizoidea</tp:taxon-name-part></tp:taxon-name></italic> on termites by NHJ.</p></tp:treatment-sec><tp:treatment-sec sec-type="description" id="SECID0EJMAK"><title>Description.</title><p>Stroma solitary, simple, filiform, up to 21 cm long, 1 mm wide, light-brown (oac675), ca. 15 cm emerging above leaf litter, 5.5 cm buried in the soil. Asexual state (<italic><tp:taxon-name><tp:taxon-name-part taxon-name-part-type="genus" reg="Hirsutella">Hirsutella</tp:taxon-name-part></tp:taxon-name></italic>) produced at the terminal part of the stroma, ca. 6 cm long, light brown to grey. <italic>Perithecia</italic> superficial, ovoid, covering the middle part of stroma, (280–) 287.5–315.5 (–390) × (160–) 177–209.5 (–220) µm. <italic>Asci</italic> 8-spored, cylindrical, 120–150 × 5–7 µm with cap, 3–4 × 4–5 µm. <italic>Ascospores</italic> whole, filiform, (65–) 69.5–78.5 (–82.5) × 2–2.8 (–3) µm, with septate. Asexual state <italic><tp:taxon-name><tp:taxon-name-part taxon-name-part-type="genus" reg="Hirsutella">Hirsutella</tp:taxon-name-part></tp:taxon-name></italic>. Phialides (10–)15.5–23.5(–26) × 3–4(–5) µm, conidia hyaline, fusiform, (5–)5.5–6.5(–7) × 3–4 µm.</p></tp:treatment-sec><tp:treatment-sec sec-type="description" id="SECID0EDNAK"><title>Culture characteristics.</title><p>Colonies on <abbrev xmlns:xlink="http://www.w3.org/1999/xlink" xlink:title="Potato Dextrose Agar" id="ABBRID0EJNAK" xlink:type="simple">PDA</abbrev>, attaining a diam. of 10 mm within 20 d at 25 °C, cream to grey (oac844), reverse oac772 to oac815. <italic>Conidiogenous cells</italic> monophialidic, arising from hyphae laterally or terminally, hyaline, tapering gradually or abruptly into a long slender neck, (9–)10.5–17.5(–21) µm long, 2–3.2(–4) µm wide at the base, 1–1.5 µm wide at tip with warty surface. <italic>Conidia</italic> hyaline, one-celled, fusiform, (5–)6.5–8.5(–10) × 1–2 µm. with mucous sheath.</p><p>Colonies on <abbrev xmlns:xlink="http://www.w3.org/1999/xlink" xlink:title="Potato Sucrose Agar" id="ABBRID0ETNAK" xlink:type="simple">PSA</abbrev>, attaining a diam. of 10 mm within 20 d at 25 °C, (oac841) to (oac843), reverse (oac868). <italic>Conidiogenous cells</italic> monophialidic cells arising from hyphae laterally or terminally, hyaline, tapering gradually or abruptly into a long slender neck, (10–)12–16.5(–19) µm long, 2–3 µm wide at the base, 1–1.5 µm wide at tip with warty surface. <italic>Conidia</italic> hyaline, one-celled, arising from phialides, fusiform, (6–)6.5–8(–8.5) × 1.5–2.5(–3) µm with mucous sheath.</p><p>Colonies on <abbrev xmlns:xlink="http://www.w3.org/1999/xlink" xlink:title="Sabouraud Dextrose Yeast Agar" id="ABBRID0E4NAK" xlink:type="simple">SDYA</abbrev>/4, attaining a diam. of 10 mm within 20 d at 25 °C, oac844, reverse oac722 in middle to oac815. <italic>Conidiogenous cells</italic> monophialidic cells arising from hyphae laterally or terminally, hyaline, tapering gradually or abruptly into a long slender neck, (13–)17–25.5(–30) µm long, (3–)3.5–4 µm wide at the base, 1 µm wide at tip with warty surface. <italic>Conidia</italic> hyaline, one-celled, arising from phialides, fusiform, (6–)7.5–9(–10) × 1–2 µm with mucous sheath.</p></tp:treatment-sec><tp:treatment-sec sec-type="distribution" id="SECID0EFOAK"><title>Distribution.</title><p>Thailand.</p></tp:treatment-sec><tp:treatment-sec sec-type="ecology" id="SECID0EKOAK"><title>Ecology.</title><p>Parasitic on a pair of termites from a reproductive caste (Order <tp:taxon-name><tp:taxon-name-part taxon-name-part-type="order">Isoptera</tp:taxon-name-part></tp:taxon-name>: Family <tp:taxon-name><tp:taxon-name-part taxon-name-part-type="family">Termitidae</tp:taxon-name-part></tp:taxon-name>, Subfamily <tp:taxon-name><tp:taxon-name-part taxon-name-part-type="subfamily">Macrotermitinae</tp:taxon-name-part></tp:taxon-name>) and these specimens were buried in the soil. The fungus emerged from the segment between the prothorax and mesothorax of one of the termite pairs.</p></tp:treatment-sec><tp:treatment-sec sec-type="material" id="SECID0E6OAK"><title>Additional specimens examined.</title><p>THAILAND. Chanthaburi Province, Khao Soi Dao Wildlife Sanctuary; <named-content xmlns:xlink="http://www.w3.org/1999/xlink" content-type="dwc:verbatimCoordinates" xlink:type="simple"><named-content content-type="geo-json" specific-use="{&#34;type&#34;:&#34;Point&#34;,&#34;coordinates&#34;:[105.633333,15.266667]}" id="NCID0EIPAK" xlink:type="simple">13°136'N, 102°218'E</named-content></named-content>; on termite; 8 June 2011; K. Tasanathai, P. Srikitikulchai, S. Mongkolsamrit, A. Khonsanit, K. Sansatchanon (BBH31259, BCC 48879).</p></tp:treatment-sec><tp:treatment-sec sec-type="notes" id="SECID0ENPAK"><title>Notes.</title><p>Like <italic><tp:taxon-name><tp:taxon-name-part taxon-name-part-type="genus" reg="Ophiocordyceps">O.</tp:taxon-name-part> <tp:taxon-name-part taxon-name-part-type="species" reg="communis">communis</tp:taxon-name-part></tp:taxon-name></italic> and <italic><tp:taxon-name><tp:taxon-name-part taxon-name-part-type="genus" reg="Ophiocordyceps">O.</tp:taxon-name-part> <tp:taxon-name-part taxon-name-part-type="species" reg="pseudocommunis">pseudocommunis</tp:taxon-name-part></tp:taxon-name></italic>, this species shows similarity to <italic><tp:taxon-name><tp:taxon-name-part taxon-name-part-type="genus" reg="Ophiocordyceps">O.</tp:taxon-name-part> <tp:taxon-name-part taxon-name-part-type="species" reg="rhizoidea">rhizoidea</tp:taxon-name-part></tp:taxon-name></italic>. However, von Hohnel’s description of the host in <italic><tp:taxon-name><tp:taxon-name-part taxon-name-part-type="genus" reg="Ophiocordyceps">O.</tp:taxon-name-part> <tp:taxon-name-part taxon-name-part-type="species" reg="rhizoidea">rhizoidea</tp:taxon-name-part></tp:taxon-name></italic> was a <tp:taxon-name><tp:taxon-name-part taxon-name-part-type="order">Coleoptera</tp:taxon-name-part></tp:taxon-name> larva. <italic><tp:taxon-name><tp:taxon-name-part taxon-name-part-type="genus" reg="Ophiocordyceps">O.</tp:taxon-name-part> <tp:taxon-name-part taxon-name-part-type="species" reg="rhizoidea">rhizoidea</tp:taxon-name-part></tp:taxon-name></italic> has longer and wider asci and ascospores than <italic><tp:taxon-name><tp:taxon-name-part taxon-name-part-type="genus" reg="Ophiocordyceps">O.</tp:taxon-name-part> <tp:taxon-name-part taxon-name-part-type="species" reg="pseudorhizoidea">pseudorhizoidea</tp:taxon-name-part></tp:taxon-name></italic>, while in <italic><tp:taxon-name><tp:taxon-name-part taxon-name-part-type="genus" reg="Ophiocordyceps">O.</tp:taxon-name-part> <tp:taxon-name-part taxon-name-part-type="species" reg="communis">communis</tp:taxon-name-part></tp:taxon-name></italic> and <italic><tp:taxon-name><tp:taxon-name-part taxon-name-part-type="genus" reg="Ophiocordyceps">O.</tp:taxon-name-part> <tp:taxon-name-part taxon-name-part-type="species" reg="pseudocommunis">pseudocommunis</tp:taxon-name-part></tp:taxon-name></italic>, they are distinctly longer (Table <xref ref-type="table" rid="T2">2</xref>).</p><table-wrap id="T2" position="float" orientation="portrait"><label>Table 2.</label><caption><p>Morphological comparisons of closely related <italic><tp:taxon-name><tp:taxon-name-part taxon-name-part-type="genus" reg="Ophiocordyceps">Ophiocordyceps</tp:taxon-name-part></tp:taxon-name></italic> species used in this study</p></caption><table id="TID0EWLAK" rules="all"><tbody><tr><th rowspan="1" colspan="1">Species</th><th rowspan="1" colspan="1">Host</th><th rowspan="1" colspan="1">Stromata (cm)</th><th rowspan="1" colspan="1">Perithecia (µm)</th><th rowspan="1" colspan="1">Asci (µm)</th><th rowspan="1" colspan="1">Ascospores (µm)</th><th rowspan="1" colspan="1">Reference</th></tr><tr><td rowspan="1" colspan="1">
                    <italic><tp:taxon-name>
                        <tp:taxon-name-part taxon-name-part-type="genus" reg="Ophiocordyceps">Ophiocordyceps</tp:taxon-name-part>
                        <tp:taxon-name-part taxon-name-part-type="species" reg="asiatica">asiatica</tp:taxon-name-part>
                      </tp:taxon-name></italic>
                  </td><td rowspan="1" colspan="1">Termites</td><td rowspan="1" colspan="1">solitary, simple, filiform, up to 15 long orange brown</td><td rowspan="1" colspan="1">superficial, globose to subglobose 240–320 × 180–260</td><td rowspan="1" colspan="1">filiform 92.5–175 × 5–6.3</td><td rowspan="1" colspan="1">whole with septate 90–132.5 × 1–2</td><td rowspan="1" colspan="1">This study</td></tr><tr><td rowspan="1" colspan="1">
                    <italic><tp:taxon-name>
                        <tp:taxon-name-part taxon-name-part-type="genus" reg="Ophiocordyceps">Ophiocordyceps</tp:taxon-name-part>
                        <tp:taxon-name-part taxon-name-part-type="species" reg="brunneirubra">brunneirubra</tp:taxon-name-part>
                      </tp:taxon-name></italic>
                  </td><td rowspan="1" colspan="1">Termites</td><td rowspan="1" colspan="1">solitary, simple or branched, narrowly clavate, slender and wiry, 9.5 cm long, orange brown to red brown</td><td rowspan="1" colspan="1">Immersed, ovoid, 300–400 × 130–200</td><td rowspan="1" colspan="1">cylindrical, 155–225 × 4.5–8</td><td rowspan="1" colspan="1">filiform, whole with septate, 156.5–197.5 × 2–3</td><td rowspan="1" colspan="1">This study</td></tr><tr><td rowspan="1" colspan="1">
                    <italic><tp:taxon-name>
                        <tp:taxon-name-part taxon-name-part-type="genus" reg="Ophiocordyceps">Ophiocordyceps</tp:taxon-name-part>
                        <tp:taxon-name-part taxon-name-part-type="species" reg="khokpasiensis">khokpasiensis</tp:taxon-name-part>
                      </tp:taxon-name></italic>
                  </td><td rowspan="1" colspan="1">Termites</td><td rowspan="1" colspan="1">solitary, simple cylindrical, 16 cm long, brown</td><td rowspan="1" colspan="1">pseudo-immersed, subglobose 200–250 × 120–200</td><td rowspan="1" colspan="1">filiform, 62.5–125 × 4–5</td><td rowspan="1" colspan="1">filiform, whole, 46–90 × 2–3</td><td rowspan="1" colspan="1">This study</td></tr><tr><td rowspan="1" colspan="1">
                    <italic><tp:taxon-name>
                        <tp:taxon-name-part taxon-name-part-type="genus" reg="Ophiocordyceps">Ophiocordyceps</tp:taxon-name-part>
                        <tp:taxon-name-part taxon-name-part-type="species" reg="mosingtoensis">mosingtoensis</tp:taxon-name-part>
                      </tp:taxon-name></italic>
                  </td><td rowspan="1" colspan="1">Termites</td><td rowspan="1" colspan="1">solitary simple cylindrical, 11 cm long, brown to grey</td><td rowspan="1" colspan="1">pseudo-immersed, ovoid 400–500 × 200–300</td><td rowspan="1" colspan="1">filiform, 187.5–287.5 × 4.5–7.5</td><td rowspan="1" colspan="1">whole with septate, 230–315 × 1.5–3</td><td rowspan="1" colspan="1">This study</td></tr><tr><td rowspan="1" colspan="1">
                    <italic><tp:taxon-name>
                        <tp:taxon-name-part taxon-name-part-type="genus" reg="Ophiocordyceps">Ophiocordyceps</tp:taxon-name-part>
                        <tp:taxon-name-part taxon-name-part-type="species" reg="pseudocommunis">pseudocommunis</tp:taxon-name-part>
                      </tp:taxon-name></italic>
                  </td><td rowspan="1" colspan="1">Termites</td><td rowspan="1" colspan="1">solitary simple cylindrical , 21 cm long, brown</td><td rowspan="1" colspan="1">superficial, subglobose 520–600 × 360–440</td><td rowspan="1" colspan="1">filiform, 160–165 × 14–17</td><td rowspan="1" colspan="1">whole with 7–8 septa, 107.5–147.5 × 6–7.5</td><td rowspan="1" colspan="1">This study</td></tr><tr><td rowspan="1" colspan="1">
                    <italic><tp:taxon-name>
                        <tp:taxon-name-part taxon-name-part-type="genus" reg="Ophiocordyceps">Ophiocordyceps</tp:taxon-name-part>
                        <tp:taxon-name-part taxon-name-part-type="species" reg="communis">communis</tp:taxon-name-part>
                      </tp:taxon-name></italic>
                  </td><td rowspan="1" colspan="1">Termites</td><td rowspan="1" colspan="1">solitary simple filiform, 5-13 cm long, yellow brown</td><td rowspan="1" colspan="1">superficial 285-675 × 195-390</td><td rowspan="1" colspan="1">filiform, 215-250 × 15</td><td rowspan="1" colspan="1">filiform, whole, 100–180 × 5–6</td><td rowspan="1" colspan="1">
                    <xref ref-type="bibr" rid="B35">Sung et al. 2007</xref>
                  </td></tr><tr><td rowspan="1" colspan="1">
                    <italic><tp:taxon-name>
                        <tp:taxon-name-part taxon-name-part-type="genus" reg="Ophiocordyceps">Ophiocordyceps</tp:taxon-name-part>
                        <tp:taxon-name-part taxon-name-part-type="species" reg="pseudorhizoidea">pseudorhizoidea</tp:taxon-name-part>
                      </tp:taxon-name></italic>
                  </td><td rowspan="1" colspan="1">Termites</td><td rowspan="1" colspan="1">solitary, simple, filiform, up to 21 cm long, light brown</td><td rowspan="1" colspan="1">superficial, ovoid 280–390 × 160–220</td><td rowspan="1" colspan="1">cylindrical, 120–150 × 5–7</td><td rowspan="1" colspan="1">whole with septate 65–82.5 × 2–3</td><td rowspan="1" colspan="1">This study</td></tr><tr><td rowspan="1" colspan="1">
                    <italic><tp:taxon-name>
                        <tp:taxon-name-part taxon-name-part-type="genus" reg="Ophiocordyceps">Ophiocordyceps</tp:taxon-name-part>
                        <tp:taxon-name-part taxon-name-part-type="species" reg="rhizoidea">rhizoidea</tp:taxon-name-part>
                      </tp:taxon-name></italic>
                  </td><td rowspan="1" colspan="1"><tp:taxon-name><tp:taxon-name-part taxon-name-part-type="order">Coleoptera</tp:taxon-name-part></tp:taxon-name> larva</td><td rowspan="1" colspan="1">simple, solitary, 7–8 cm long, 0.5-1 mm</td><td rowspan="1" colspan="1">superficial 360 × 300</td><td rowspan="1" colspan="1">160-210 × 13-16</td><td rowspan="1" colspan="1">ca 80 × 5-7</td><td rowspan="1" colspan="1">von Höhnel, 1909</td></tr><tr><td rowspan="1" colspan="1">
                    <italic><tp:taxon-name>
                        <tp:taxon-name-part taxon-name-part-type="genus" reg="Ophiocordyceps">Ophiocordyceps</tp:taxon-name-part>
                        <tp:taxon-name-part taxon-name-part-type="species" reg="termiticola">termiticola</tp:taxon-name-part>
                      </tp:taxon-name></italic>
                  </td><td rowspan="1" colspan="1">Termites</td><td rowspan="1" colspan="1">solitary, simple, filiform, up to 14 cm long yellow brown</td><td rowspan="1" colspan="1">pseudo-immersed, globose to subglobose 200–280 × 150–250</td><td rowspan="1" colspan="1">filiform 62.5–110 × 4–6</td><td rowspan="1" colspan="1">filiform, whole, 85 × 2</td><td rowspan="1" colspan="1">This study</td></tr></tbody></table></table-wrap></tp:treatment-sec><ref-list><ref id="B35"><mixed-citation xmlns:xlink="http://www.w3.org/1999/xlink" xlink:type="simple"><person-group><name name-style="western"><surname>Sung</surname><given-names>GH</given-names></name><name name-style="western"><surname>Hywel-Jones</surname><given-names>NL</given-names></name><name name-style="western"><surname>Sung</surname><given-names>JM</given-names></name><name name-style="western"><surname>Luangsa-ard</surname><given-names>JJ</given-names></name><name name-style="western"><surname>Shrestha</surname><given-names>B</given-names></name><name name-style="western"><surname>Spatafora</surname><given-names>JW</given-names></name></person-group> (<year>2007</year>) <article-title>Phylogenetic classification of <italic><tp:taxon-name><tp:taxon-name-part taxon-name-part-type="genus">Cordyceps</tp:taxon-name-part></tp:taxon-name></italic> and the clavicipitaceous fungi.</article-title><source>Studies in Mycology</source><volume>57</volume>: <fpage>5</fpage>–<lpage>59</lpage>. <ext-link xlink:type="simple" ext-link-type="doi" xlink:href="10.3114/sim.2007.57.01">https://doi.org/10.3114/sim.2007.57.01</ext-link></mixed-citation></ref></ref-list></tp:taxon-treatment>
