# Supplementary material for: Phylogenetic and morphological classification of Ophiocordyceps species on termites from Thailand
Source: MycoKeys. 2019 Jul 29;56:101–29. doi: 10.3897/mycokeys.56.37636 (PMC6684523; doi:10.3897/mycokeys.56.37636)
Supplement: XML Treatment for Ophiocordyceps termiticola [file mycokeys.56.37636-treatment7.xml]

<!DOCTYPE tp:taxon-treatment
  PUBLIC "-//TaxonX//DTD Taxonomic Treatment Publishing DTD v0 20100105//EN" "tax-treatment-NSO.dtd">
<tp:taxon-treatment xmlns:tp="http://www.plazi.org/taxpub"><tp:treatment-meta><kwd-group><label>Taxon classification</label><kwd><named-content xmlns:xlink="http://www.w3.org/1999/xlink" content-type="kingdom">Fungi</named-content></kwd><kwd><named-content xmlns:xlink="http://www.w3.org/1999/xlink" content-type="order">Hypocreales</named-content></kwd><kwd><named-content xmlns:xlink="http://www.w3.org/1999/xlink" content-type="family">Ophiocordycipitaceae</named-content></kwd></kwd-group><mixed-citation publication-type="journal"><person-group><name><surname>Tasanathai</surname><given-names>Kanoksri</given-names></name><name><surname>Noisripoom</surname><given-names>Wasana</given-names></name><name><surname>Chaitika</surname><given-names>Thanyarat</given-names></name><name><surname>Khonsanit</surname><given-names>Artit</given-names></name><name><surname>Hasin</surname><given-names>Sasitorn</given-names></name><name><surname>Luangsa-ard</surname><given-names>Jennifer</given-names></name></person-group><article-title>Phylogenetic and morphological classification of <italic><tp:taxon-name><tp:taxon-name-part taxon-name-part-type="genus" reg="Ophiocordyceps">Ophiocordyceps</tp:taxon-name-part></tp:taxon-name></italic> species on termites from Thailand</article-title><source>MycoKeys</source><day>29</day><month>7</month><year>2019</year><volume>56</volume><fpage>101</fpage><lpage>129</lpage><pub-id pub-id-type="doi">10.3897/mycokeys.56.37636</pub-id></mixed-citation></tp:treatment-meta><tp:nomenclature><tp:taxon-name>
            <object-id xmlns:xlink="http://www.w3.org/1999/xlink" content-type="arpha" xlink:type="simple">ca947b09-558d-514f-aaa7-7aeba2962c64</object-id>
            <tp:taxon-name-part taxon-name-part-type="genus" reg="Ophiocordyceps">Ophiocordyceps</tp:taxon-name-part>
            <tp:taxon-name-part taxon-name-part-type="species" reg="termiticola">termiticola</tp:taxon-name-part>
            <object-id xmlns:xlink="http://www.w3.org/1999/xlink" content-type="mycobank" xlink:type="simple">MycoBank MB 831296</object-id>
          </tp:taxon-name><tp:taxon-authority>Tasanathai, Noisripoom &amp; Luangsa-ard</tp:taxon-authority><tp:taxon-status xmlns:xlink="http://www.w3.org/1999/xlink" xlink:type="simple">sp. nov.</tp:taxon-status><xref ref-type="fig" rid="F8">Figure 8</xref></tp:nomenclature><tp:treatment-sec sec-type="Typification" id="SECID0EI6AK"><title>Typification.</title><p>THAILAND. Kanchanaburi Province, Khao Laem National Park; <named-content xmlns:xlink="http://www.w3.org/1999/xlink" content-type="dwc:verbatimCoordinates" xlink:type="simple"><named-content content-type="geo-json" specific-use="{&#34;type&#34;:&#34;Point&#34;,&#34;coordinates&#34;:[108.416667,26.433333]}" id="NCID0ER6AK" xlink:type="simple">14°746'N, 98°625'E</named-content></named-content>; on termite; 20 June 1995; N.L. Hywel-Jones, R. Nasit, S. Sivichai (holotype BBH5634 dried culture; ex-type living culture, BCC 1920). GenBank: <abbrev xmlns:xlink="http://www.w3.org/1999/xlink" xlink:title="internal transcribed spacer" id="ABBRID0EW6AK" xlink:type="simple">ITS</abbrev> = <ext-link xmlns:xlink="http://www.w3.org/1999/xlink" ext-link-type="gen" xlink:href="MH754724" xlink:type="simple">MH754724</ext-link>, <abbrev xmlns:xlink="http://www.w3.org/1999/xlink" xlink:title="largest subunit" id="ABBRID0E16AK" xlink:type="simple">LSU</abbrev> = <ext-link xmlns:xlink="http://www.w3.org/1999/xlink" ext-link-type="gen" xlink:href="MH753678" xlink:type="simple">MH753678</ext-link>, <italic><abbrev xmlns:xlink="http://www.w3.org/1999/xlink" xlink:title="elongation factor 1-α" id="ABBRID0E66AK" xlink:type="simple">TEF</abbrev></italic> = <ext-link xmlns:xlink="http://www.w3.org/1999/xlink" ext-link-type="gen" xlink:href="MK284265" xlink:type="simple">MK284265</ext-link>, <italic><abbrev xmlns:xlink="http://www.w3.org/1999/xlink" xlink:title="largest subunits for the RNA polymerase genes 1" id="ABBRID0EEABK" xlink:type="simple">RPB1</abbrev></italic> = <ext-link xmlns:xlink="http://www.w3.org/1999/xlink" ext-link-type="gen" xlink:href="MK214108" xlink:type="simple">MK214108</ext-link>, <italic><abbrev xmlns:xlink="http://www.w3.org/1999/xlink" xlink:title="largest subunits for the RNA polymerase genes 2" id="ABBRID0EJABK" xlink:type="simple">RPB2</abbrev></italic> = <ext-link xmlns:xlink="http://www.w3.org/1999/xlink" ext-link-type="gen" xlink:href="MK214094" xlink:type="simple">MK214094</ext-link></p><fig id="F8" position="float" orientation="portrait"><object-id xmlns:xlink="http://www.w3.org/1999/xlink" content-type="doi" xlink:type="simple">10.3897/mycokeys.56.37636.figure8</object-id><object-id xmlns:xlink="http://www.w3.org/1999/xlink" content-type="arpha" xlink:type="simple">55cc600a-d6d4-5446-82d3-ee75bbfc0de3</object-id><label>Figure 8.</label><caption><p><italic><tp:taxon-name><tp:taxon-name-part taxon-name-part-type="genus" reg="Ophiocordyceps">Ophiocordyceps</tp:taxon-name-part> <tp:taxon-name-part taxon-name-part-type="species" reg="termiticola">termiticola</tp:taxon-name-part></tp:taxon-name></italic> (BBH5634, BCC 1920) <bold>A</bold> stroma of fungus emerging from termite <bold>B</bold> part of stroma showing perithecia <bold>C</bold> perithecia <bold>D</bold> ascus <bold>E</bold> ascospore <bold>F</bold> phialides with conidia on synnema <bold>G</bold> conidium <bold>H</bold> colony on <abbrev xmlns:xlink="http://www.w3.org/1999/xlink" xlink:title="Potato Dextrose Agar" id="ABBRID0EQBBK" xlink:type="simple">PDA</abbrev> at 20 d obverse and reverse <bold>I</bold> phialides with conidia on <abbrev xmlns:xlink="http://www.w3.org/1999/xlink" xlink:title="Potato Dextrose Agar" id="ABBRID0EWBBK" xlink:type="simple">PDA</abbrev><bold>J</bold> conidium <bold>K–O</bold> scanning electron micrographs of phialides with conidia on <abbrev xmlns:xlink="http://www.w3.org/1999/xlink" xlink:title="Potato Dextrose Agar" id="ABBRID0E5BBK" xlink:type="simple">PDA</abbrev><bold>P</bold> colony on <abbrev xmlns:xlink="http://www.w3.org/1999/xlink" xlink:title="Potato Sucrose Agar" id="ABBRID0EECBK" xlink:type="simple">PSA</abbrev> at 20 d obverse and reverse <bold>Q</bold> phialides with conidia on <abbrev xmlns:xlink="http://www.w3.org/1999/xlink" xlink:title="Potato Sucrose Agar" id="ABBRID0EKCBK" xlink:type="simple">PSA</abbrev><bold>R</bold> colony on <abbrev xmlns:xlink="http://www.w3.org/1999/xlink" xlink:title="Sabouraud Dextrose Yeast Agar" id="ABBRID0EQCBK" xlink:type="simple">SDYA</abbrev>/4 at 20 d obverse and reverse <bold>S</bold> phialides with conidia. Scale bars: 2 cm (<bold>A</bold>); 1 μm (<bold>B, K, O</bold>); 100 μm (<bold>C</bold>); 15 μm (<bold>D</bold>); 8 μm (<bold>E</bold>); 5 μm (<bold>F, G</bold>); 7 mm (<bold>H, P, R</bold>); 3 μm (<bold>I, J, L, M, N, Q, S</bold>).</p></caption><graphic xmlns:xlink="http://www.w3.org/1999/xlink" xlink:href="mycokeys-56-101-g008.jpg" position="float" orientation="portrait" xlink:type="simple" id="oo_321650.jpg"><uri content-type="original_file" xlink:type="simple">https://binary.pensoft.net/fig/321650</uri></graphic></fig></tp:treatment-sec><tp:treatment-sec sec-type="etymology" id="SECID0ELDBK"><title>Etymology.</title><p>‘<italic><tp:taxon-name><tp:taxon-name-part taxon-name-part-type="genus" reg="Ophiocordyceps"/><tp:taxon-name-part taxon-name-part-type="species" reg="termiticola">termiticola</tp:taxon-name-part></tp:taxon-name></italic>’ referring to the host family, <tp:taxon-name><tp:taxon-name-part taxon-name-part-type="family">Termitidae</tp:taxon-name-part></tp:taxon-name>.</p></tp:treatment-sec><tp:treatment-sec sec-type="description" id="SECID0EAEBK"><title>Description.</title><p>Stroma solitary, simple, filiform, up to 14 cm long, 1 mm wide, yellow-brown, ca. 6 cm emerging above the leaf litter, ca. 8 cm buried in the soil. Asexual state (<tp:taxon-name><tp:taxon-name-part taxon-name-part-type="genus" reg="Hymenostilbe">Hymenostilbe</tp:taxon-name-part></tp:taxon-name>-like) produced ca. 1 cm at the terminal part of the stroma, grey. <italic>Perithecia</italic> pseudo-immersed, globose to subglobose, produced on one-third of the terminal part of the stroma ending near the apex, (200–)225–261(–280) × (150–)178–229(–250) µm. <italic>Asci</italic> 8-spored, filiform, (62.5–)76.5–100.5(–110) × (4–)4.5–5.5(–6) µm. <italic>Ascospores</italic> whole, filiform, 85 × 2 µm, Asexual state <tp:taxon-name><tp:taxon-name-part taxon-name-part-type="genus" reg="Hymenostilbe">Hymenostilbe</tp:taxon-name-part></tp:taxon-name>-like, conidiogenous cells formed a compact hymenium-like layer and had from two to four denticles at their apices, cylindrical to clavate, (10–)11.5–16(–17) × 3–5(–6) µm. Conidia, hyaline, fusiform 7 × 3 µm.</p></tp:treatment-sec><tp:treatment-sec sec-type="description" id="SECID0EYEBK"><title>Culture characteristics.</title><p>Colonies on <abbrev xmlns:xlink="http://www.w3.org/1999/xlink" xlink:title="Potato Dextrose Agar" id="ABBRID0E5EBK" xlink:type="simple">PDA</abbrev>, attaining a diam. of 28 mm within 20 d at 25 °C, grey (oac781) to pale grey (oac851). <italic>Conidiogenous cells</italic> monophialidic to polyphialidic, arising from hyphae laterally, with an inflated base (7–)7.5–10(–11) × (2.5–) 3–3.5(–4) µm. <italic>Conidia</italic> hyaline, globose, 2.5–3 (–3.5) µm, one-celled with warty surface.</p><p>Colonies on <abbrev xmlns:xlink="http://www.w3.org/1999/xlink" xlink:title="Potato Sucrose Agar" id="ABBRID0EIFBK" xlink:type="simple">PSA</abbrev>, attaining a diam. of 22 mm within 20 d at 25 °C, white to pale grey, cotton-like. <italic>Conidiogenous cells</italic> monophialidic to polyphialidic, hyaline, smooth, with an inflated base (7–)8–10.5(–13) × 3–4 (–5) µm. <italic>Conidia</italic> hyaline, globose, (2–)2.7–3.4(–4) µm, one celled with warty surface.</p><p>Colonies on <abbrev xmlns:xlink="http://www.w3.org/1999/xlink" xlink:title="Sabouraud Dextrose Yeast Agar" id="ABBRID0ESFBK" xlink:type="simple">SDYA</abbrev>/4, attaining a diam. of 29 mm within 20 d at 25 °C, grey to pale grey (oac851). <italic>Conidiogenous cells</italic> monophialidic to polyphialidic, hyaline, smooth, with an inflated base (7–)8–10.5(–13) × 3–4 µm. <italic>Conidia</italic> hyaline, globose, 3–3.5(–4) µm, one-celled with warty surface.</p></tp:treatment-sec><tp:treatment-sec sec-type="distribution" id="SECID0E1FBK"><title>Distribution.</title><p>Thailand.</p></tp:treatment-sec><tp:treatment-sec sec-type="ecology" id="SECID0E6FBK"><title>Ecology.</title><p>Parasitic on a pair of termites from a reproductive caste (Order <tp:taxon-name><tp:taxon-name-part taxon-name-part-type="order">Isoptera</tp:taxon-name-part></tp:taxon-name>: Family <tp:taxon-name><tp:taxon-name-part taxon-name-part-type="family">Termitidae</tp:taxon-name-part></tp:taxon-name>, Subfamily <tp:taxon-name><tp:taxon-name-part taxon-name-part-type="subfamily">Macrotermitinae</tp:taxon-name-part></tp:taxon-name>) and these specimens were buried in the soil. The fungus emerged from the segment between the prothorax and mesothorax of one of the termite pairs.</p></tp:treatment-sec><tp:treatment-sec sec-type="material" id="SECID0EUGBK"><title>Additional specimens examined.</title><p>THAILAND. Chanthaburi Province, Khao Soi Dao Wildlife Reserve; <named-content xmlns:xlink="http://www.w3.org/1999/xlink" content-type="dwc:verbatimCoordinates" xlink:type="simple"><named-content content-type="geo-json" specific-use="{&#34;type&#34;:&#34;Point&#34;,&#34;coordinates&#34;:[105.633333,15.266667]}" id="NCID0E4GBK" xlink:type="simple">13°136'N, 102°218'E</named-content></named-content>; on termite; 20 June 1996; R. Nasit, S. Sivichai, K. Tasanathai (BBH5179, BCC1770).</p></tp:treatment-sec><tp:treatment-sec sec-type="notes" id="SECID0ECHBK"><title>Notes.</title><p>Both <italic><tp:taxon-name><tp:taxon-name-part taxon-name-part-type="genus" reg="Ophiocordyceps">O.</tp:taxon-name-part> <tp:taxon-name-part taxon-name-part-type="species" reg="termiticola">termiticola</tp:taxon-name-part></tp:taxon-name></italic> and <italic><tp:taxon-name><tp:taxon-name-part taxon-name-part-type="genus" reg="Ophiocordyceps">O.</tp:taxon-name-part> <tp:taxon-name-part taxon-name-part-type="species" reg="khokpasiensis">khokpasiensis</tp:taxon-name-part></tp:taxon-name></italic> produce pseudo-immersed reddish perithecia on a stroma. In <italic><tp:taxon-name><tp:taxon-name-part taxon-name-part-type="genus" reg="Ophiocordyceps">O.</tp:taxon-name-part> <tp:taxon-name-part taxon-name-part-type="species" reg="termiticola">termiticola</tp:taxon-name-part></tp:taxon-name></italic>, the perithecia are tightly packed, while in <italic><tp:taxon-name><tp:taxon-name-part taxon-name-part-type="genus" reg="Ophiocordyceps">O.</tp:taxon-name-part> <tp:taxon-name-part taxon-name-part-type="species" reg="khokpasiensis">khokpasiensis</tp:taxon-name-part></tp:taxon-name></italic>, they are loosely aggregated and the length of the anamorphic layer at the end of the fertile part is longer in the latter.</p></tp:treatment-sec></tp:taxon-treatment>
